# Supplementary material for: Tissue-specific effects of bacterial PncA overexpression on NAD+ metabolism and aging in mice: implications for tissue-specific aging interventions
Source: Front Aging. 2025 Apr 28;6:1546017. doi: 10.3389/fragi.2025.1546017 (PMC12066511; doi:10.3389/fragi.2025.1546017)
Supplement: Supplementary file 1 [file Table2.xls]

## Sheet: Mean
id	MS2 name	MS2 score	level	MS1 name	MS1 ppm	rt	mz	type	A1	A2	A3	Mean Heart_4M	A4	A5	A6	Mean Heart_25M	A7	A8	A9	Mean Heart_4M_PncA	B1	B2	B3	Mean Liver_4M	B4	B5	B6	Mean Liver_25M	B7	B8	B9	Mean Liver_25M_PncA	C1	C2	C3	Mean Kidney_4M	C4	C5	C6	Mean Kidney_25M	C7	C8	C9	Mean Kidney_25M_PncA	D1	D2	D3	Mean Brain_4M	D4
1	Pentanenitrile	1	B(ii)			159.406	84.0811	POS	0.0116718	6.28562e-05	0.0255959	0.0124435	0.0252348	0.04107	0.0322981	0.0328677	0.00959414	0.0168169	0.021069	0.0158267	0.0182274	0.0215162	0.00428046	0.0146747	0.113669	0.129384	0.115752	0.119601	0.0582783	0.0165477	0.0445519	0.0397926	0.0618532	0.0577617	0.0395881	0.0530677	0.042222	0.0833401	0.119907	0.0818231	0.0586358	0.0578289	0.05569	0.0573849	0.00395814	0.00140429	0.0018419	0.00240145	0.00352219
2	Glycine	1	B(ii)			220.133	74.0249	NEG	0.119929	0.125095	0.110764	0.118596	0.129247	0.175791	0.111315	0.138784	0.147214	0.145391	0.185585	0.159397	0.819102	0.942161	0.785125	0.848796	1.33039	0.954588	0.655897	0.980292	1.12063	0.856837	0.886252	0.954572	1.50417	1.26208	1.4053	1.39052	1.09218	1.23091	1.2403	1.1878	1.39408	1.16693	1.29878	1.2866	0.34309	0.248706	0.270983	0.287593	0.232409
3	cis,cis-Muconic acid	0.999999	B(ii)			207.129	141.017	NEG	44.3231	61.4842	41.6217	49.143	42.5466	35.9003	33.6574	37.3681	46.3046	37.3768	32.387	38.6895	27.6156	23.558	25.7954	25.6564	23.5371	30.3705	36.6272	30.1783	20.5996	23.1432	26.9498	23.5642	34.212	31.3221	29.7124	31.7488	31.6431	33.0261	35.1806	33.2833	28.9284	32.378	29.9674	30.4246	37.6168	42.2003	40.2733	40.0301	40.9232
4	Hydrogen phosphate	0.999996	B(ii)			267.619	96.9699	NEG	3.07029	10.5753	3.09012	5.57856	3.11959	3.27834	3.40118	3.26637	3.77296	3.36031	3.82631	3.65319	2.65506	3.05277	2.99702	2.90162	2.75831	3.06152	2.57662	2.79882	2.75683	3.89516	3.26917	3.30705	3.619	3.30122	3.30986	3.41002	2.37074	3.13414	2.77128	2.75872	2.98243	3.1023	2.93688	3.0072	3.66361	3.18738	3.08987	3.31362	2.55536
5	Phenylacetylglycine	0.999986	B(ii)			113.937	192.067	NEG	0.101932	0.0871053	0.106545	0.0985275	0.0561992	0.0752779	0.0589045	0.0634605	0.124107	0.133234	0.186226	0.147856	0.256718	0.260933	0.290424	0.269358	0.54861	0.0534123	0.138529	0.24685	0.231756	0.53114	0.331255	0.364717	1.45135	2.84738	2.08904	2.12926	11.1726	2.14545	2.54591	5.28799	7.49283	5.42929	4.48085	5.80099	0.037966	0.00754284	4.04322e-05	0.0151831	0.00146675
7	L-Allothreonine	0.999962	B(ii)			215.739	118.051	NEG	0.270071	0.0984919	0.243137	0.2039	0.256301	0.57473	0.527702	0.452911	0.30356	0.373785	0.45005	0.375798	0.843594	0.983714	0.889695	0.905668	1.79635	1.45846	0.921255	1.39202	1.55727	0.880122	1.14908	1.19549	1.37614	1.22183	0.974001	1.19066	0.988461	1.47303	1.67519	1.37889	1.44476	1.22698	1.29072	1.32082	0.276204	0.217318	0.18366	0.225727	0.234017
8	4-Amino-2-methylenebutanoic acid	0.99991	B(ii)			193.709	116.071	POS	0.515943	0.91276	0.50108	0.643261	0.567102	0.751875	0.685073	0.668017	0.419431	0.518177	0.561815	0.499808	2.8934	3.12125	3.41476	3.14314	5.33318	5.5238	4.06364	4.97354	4.81803	2.35941	3.68469	3.62071	7.99257	6.86338	3.9929	6.28295	4.70532	7.37568	7.99409	6.6917	6.91661	6.83982	6.04623	6.60089	0.645495	0.466327	0.492269	0.534697	0.575765
9	Adenosine	0.999856	B(i)			92.5629	268.104	POS	32.6857	25.1713	91.037	49.6313	28.5902	52.7653	38.8099	40.0551	10.8405	24.9868	36.1409	23.9894	39.1652	54.1128	56.3711	49.883	4.39619	4.87946	4.84906	4.70824	21.2452	40.9917	27.3553	29.8641	12.2567	15.7924	36.3351	21.4614	11.8774	15.1781	9.13254	12.0627	11.6398	14.5884	10.9291	12.3858	192.184	223.58	234.568	216.778	29.7096
10	Allopurinol-1-ribonucleoside	0.999852	B(i)			135.748	269.088	POS	5.1471	6.83446	6.07543	6.019	4.29586	7.46789	5.46722	5.74366	3.50803	4.88842	6.43592	4.94412	7.19296	7.07223	6.09572	6.78697	4.31265	2.31128	1.92934	2.85109	6.42893	6.31339	6.18865	6.31032	8.31982	8.52357	9.75917	8.86752	7.7336	7.91356	4.38871	6.67862	8.73922	8.56049	7.71204	8.33725	4.31065	4.12556	4.0209	4.15237	3.39027
11	Cytarabine	0.999838	B(ii)			151.099	244.093	POS	0.384544	0.475073	0.429162	0.429593	0.197991	0.416334	0.3238	0.312708	0.476931	0.488663	0.333591	0.433061	0.190996	0.136645	0.0946127	0.140751	0.260389	0.177541	0.222697	0.220209	0.340986	0.0273224	0.0782748	0.148861	0.0463913	0.0664286	0.101775	0.0715316	0.0891748	0.0542551	0.0707711	0.0714003	0.0475038	0.0581561	0.046183	0.0506143	0.268582	0.17522	0.298913	0.247572	0.149756
12	D-Serine	0.999784	B(ii)			227.231	106.05	POS	0.0776402	0.0350794	0.0691797	0.0606331	0.0877384	0.121544	0.107736	0.105673	0.0829243	0.105649	0.130445	0.106339	0.528374	0.579795	0.414832	0.507667	1.17869	1.02322	0.627742	0.943219	1.04695	0.358531	0.572548	0.659343	1.14564	0.963568	0.754115	0.954441	0.781313	1.08792	1.17248	1.0139	1.0831	1.00936	0.942833	1.01177	0.217262	0.159358	0.171118	0.182579	0.103434
13	SM(d18:1/16:0)	0.999775	B(ii)			122.501	703.576	POS	15.6083	42.9101	13.861	24.1265	22.2088	18.1542	28.5674	22.9768	24.9076	24.2738	15.7012	21.6275	22.6602	31.3665	26.5962	26.8743	45.2172	44.9313	40.842	43.6635	37.2212	29.4527	35.8687	34.1809	43.0884	39.9126	37.4961	40.1657	35.6637	49.0907	29.8017	38.1854	39.1476	41.2497	38.3509	39.5827	1.25098	1.17581	0.934896	1.12056	2.52641
14	Hypoxanthine	0.999772	B(ii)			90.4318	135.031	NEG	41.4049	66.1698	48.5141	52.0296	38.9386	59.9763	44.2831	47.7327	35.1588	39.1563	57.0732	43.7961	62.8107	49.8638	48.9411	53.8719	80.8554	73.9059	58.8505	71.2039	72.1228	44.9296	61.1684	59.4069	72.7788	67.481	66.9729	69.0775	40.5246	65.4044	70.5337	58.8209	68.3508	56.2376	71.3046	65.2977	21.9714	15.9333	17.0346	18.3131	27.7845
15	O-Phosphoethanolamine	0.999734	B(ii)			269.496	140.012	NEG	0.0826498	0.126077	0.0661818	0.0916362	0.0850804	0.121529	0.114403	0.107004	0.100536	0.111511	0.0834076	0.0984848	0.082957	0.111695	0.100786	0.0984793	0.313926	0.183771	0.194959	0.230885	0.174861	0.218173	0.178967	0.190667	0.500834	0.558723	0.551866	0.537141	0.611262	0.721046	0.375703	0.569337	0.536457	0.580327	0.532214	0.549666	0.5069	0.592395	0.414998	0.504764	0.267728
16	Inosine	0.999727	B(ii)			135.613	267.073	NEG	54.7322	78.0484	69.5433	67.4413	44.5995	78.8828	55.8651	59.7825	35.7424	47.7901	73.7524	52.4283	62.2882	51.5982	47.8972	53.9279	23.5546	11.6849	9.37034	14.8699	42.9671	49.3196	43.8123	45.3663	55.8168	56.4161	66.0236	59.4188	49.6517	44.9401	27.2153	40.6024	54.3902	54.4968	46.1102	51.6658	38.9798	39.8364	37.1963	38.6708	31.4691
17	L-Histidine	0.999705	B(ii)			261.631	156.077	POS	0.746253	0.551512	1.02755	0.775105	0.872292	1.43635	1.13184	1.14682	0.507269	0.379365	1.42198	0.769536	3.81141	3.28562	3.40212	3.49972	5.86094	4.06862	3.10644	4.34533	5.10036	3.65058	4.52676	4.4259	3.72875	3.51729	2.525	3.25701	2.49168	3.77271	4.37356	3.54599	3.76024	3.17213	3.28802	3.4068	0.605623	1.56595	0.593655	0.921743	0.672558
18	Norvaline	0.999639	B(i)			189.464	118.086	POS	0.176636	0.237259	0.150733	0.188209	0.158324	0.228424	0.203397	0.196715	0.173858	0.207587	0.200469	0.193971	0.689331	0.663938	0.929559	0.760943	1.4641	1.39591	1.28158	1.38053	1.10457	1.03351	1.03617	1.05808	1.13783	1.01941	0.972478	1.04324	1.213	1.30731	1.28523	1.26851	1.26375	1.05285	1.30863	1.20841	0.157278	0.0628673	0.138499	0.119548	0.10318
19	Creatine	0.999639	B(ii)			212.449	130.063	NEG	1.58374	2.0453	1.44876	1.6926	1.32637	2.04536	1.88096	1.75089	1.86461	1.98319	2.07744	1.97508	0.0356435	0.0377092	0.0414668	0.0382732	0.0653218	0.0495357	0.0429508	0.0526028	0.0464853	0.0413716	0.0483609	0.0454059	0.11434	0.108713	0.150221	0.124424	0.114756	0.175701	0.139521	0.143326	0.158018	0.161829	0.170081	0.163309	1.37577	1.33052	1.27665	1.32765	1.00555
20	Alpha-Hydroxyisobutyric acid	0.999586	B(ii)			112.243	103.04	NEG	1.00738	2.42694	1.40037	1.61157	1.16032	0.938558	2.06464	1.38784	0.844957	0.843818	0.307911	0.665562	2.04475	1.88486	3.8956	2.6084	5.0696	2.17433	1.73826	2.99406	4.12157	5.91799	7.67762	5.90573	0.322003	0.380598	0.583068	0.428556	0.390616	2.22342	0.381863	0.998633	0.795085	0.414414	0.573182	0.594227	0.18641	0.591428	0.54462	0.440819	0.673162
21	L-Pyroglutamic acid	0.999582	B(i)			237.731	130.05	POS	1.37744	1.18884	0.990415	1.18557	0.817058	1.33396	0.9823	1.04444	1.28641	1.51659	1.30344	1.36881	0.974566	0.952816	0.773484	0.900289	1.6081	1.19914	0.981067	1.26277	1.25894	0.820663	0.942146	1.00725	2.45476	1.99391	2.54199	2.33022	1.90015	2.20113	1.77252	1.95793	2.39553	1.82971	2.31013	2.17846	2.84092	2.43708	2.48851	2.58884	2.25969
22	2,6-diaminohexanoic acid	0.999568	B(ii)			295.519	147.113	POS	0.213498	0.331474	0.178294	0.241089	0.247774	0.607972	0.740714	0.532153	0.398761	0.322975	0.291418	0.337718	1.85846	1.90049	1.98311	1.91402	2.5974	2.27427	1.63762	2.16976	2.72567	1.67719	1.95459	2.11915	1.18496	1.13884	0.76444	1.02941	0.844474	1.44355	1.50262	1.26355	1.35225	1.18693	1.16794	1.2357	0.165759	0.267601	0.246394	0.226585	0.226316
23	Gingerol	0.999542	B(i)			16.1372	293.18	NEG	262.521	102.841	181.972	182.445	279.704	14.1599	33.9679	109.277	487.715	11.9388	8.86827	169.507	7.51855	39.6014	23.4573	23.5258	1.15174	12.9262	10.1926	8.09019	4.49175	10.6928	3.4534	6.21265	1.46355	1.60553	3.03099	2.03336	3.2753	1.86686	2.86277	2.66831	5.16456	9.98588	4.30161	6.48402	4.43203	2.04781	10.9017	5.79385	43.9765
24	L-Methionine	0.999511	B(ii)			179.512	148.044	NEG	0.121633	0.122787	0.105199	0.116539	0.155113	0.158918	0.161277	0.158436	0.126406	0.150706	0.184192	0.153768	0.621808	0.68923	0.667531	0.659523	1.33951	1.19172	0.760258	1.09716	1.1013	0.659911	0.885057	0.88209	1.11138	0.925612	0.764554	0.93385	0.780026	0.94207	1.29207	1.00472	0.997803	0.965739	0.838459	0.934	0.13998	0.10526	0.106019	0.117086	0.202526
25	L-Norleucine	0.999497	B(i)			170.05	132.102	POS	0.834173	0.998593	0.746335	0.8597	1.02264	1.39512	1.41958	1.27911	1.03381	1.0836	1.2161	1.11117	4.21253	5.01857	5.35649	4.86253	8.58328	6.98424	4.59625	6.72126	7.20908	4.80795	5.97795	5.99833	6.37667	5.97572	4.12181	5.4914	4.98027	6.62427	8.00333	6.53595	7.00232	6.19811	5.94104	6.38049	0.734852	0.44568	0.503922	0.561484	0.563095
26	Hippuric acid	0.999496	B(ii)			119.68	178.051	NEG	0.00628309	0.0160034	0.0320659	0.0181175	0.0512201	0.0636615	0.0740024	0.0629613	0.0240976	0.0495224	0.0778217	0.0504806	0.0756936	0.0866243	0.27169	0.144669	0.34987	0.126446	0.386453	0.28759	0.134877	0.231994	0.197107	0.187993	0.759698	1.0877	2.68911	1.51217	17.5127	3.99196	3.47039	8.325	5.8245	5.26181	4.16837	5.08489	0.0283884	0.0034719	0.00279928	0.0115532	0.0014555
28	3-Aminoisobutanoic acid	0.999433	B(ii)			224.996	102.056	NEG	0.036327	0.0415804	0.0301821	0.0360298	0.0471968	0.0943957	0.0410531	0.0608819	0.039397	0.0617952	0.0454801	0.0488908	0.0619562	0.0724395	0.0618034	0.0653997	0.108375	0.108834	0.0909195	0.10271	0.0938398	0.0634216	0.114754	0.0906719	0.0903856	0.112209	0.0524762	0.0850237	0.0581036	0.0854348	0.16128	0.101606	0.0928663	0.0649193	0.0704234	0.0760697	2.26897	2.98811	2.27291	2.51	1.28814
29	Phosphoenolpyruvic acid	0.999407	B(ii)			267.948	166.976	NEG	0.0121252	0.0632407	0.0687456	0.0480372	0.0536852	0.0646245	0.0752884	0.0645327	0.0979055	0.0752254	0.0404943	0.0712084	0.136821	0.171612	0.150664	0.153032	1.13986	1.03129	0.486534	0.885895	0.215562	0.131927	0.212559	0.186683	0.444717	0.509668	0.207017	0.387134	0.697291	1.45909	1.08986	1.08208	1.34522	1.30755	1.14377	1.26551	0.0462906	0.0248696	0.0261033	0.0324212	0.0187673
30	N-[(Ethoxycarbonyl)methyl)-p-menthane-3-carboxamide	0.99938	B(ii)			166.882	270.202	POS	0.0707778	0.0392906	0.0680906	0.0593864	0.0517043	0.08568	0.0420126	0.059799	0.0486954	0.0801403	0.0833737	0.0707365	0.159874	0.210179	0.207944	0.192666	0.286254	0.275852	0.238272	0.266793	0.234073	0.199366	0.214783	0.216074	0.289308	0.285521	0.250463	0.275097	0.255621	0.313499	0.325825	0.298315	0.237958	0.296542	0.272694	0.269065	0.184782	0.171628	0.171012	0.175807	0.0781881
31	Thiamine	0.99937	B(ii)			211.002	265.112	POS	0.527607	0.791785	0.428687	0.582693	0.355352	0.473591	0.394624	0.407856	0.389023	0.395808	0.407291	0.397374	4.9308	5.70037	4.01328	4.88148	5.61768	3.38281	2.31153	3.77067	5.11686	4.32344	4.89528	4.77853	7.82447	6.8244	4.24195	6.29694	3.13269	5.20311	3.63973	3.99184	5.40172	5.62266	4.18528	5.06989	0.191149	0.170257	0.169565	0.17699	0.118281
32	Adenosine monophosphate	0.999349	B(ii)			253.095	346.056	NEG	1.79842	1.68926	0.976123	1.48793	1.02769	1.5806	2.18977	1.59935	1.47492	1.79663	1.47081	1.58079	0.507169	0.688183	0.575617	0.590323	0.119421	0.108851	0.0955527	0.107942	0.202361	1.97837	0.570111	0.916947	0.063363	0.0794625	0.132122	0.0916492	0.0894698	0.0645233	0.0799215	0.0779715	0.0733592	0.079614	0.0588558	0.0706097	0.205302	0.217757	0.208829	0.210629	0.12388
33	5'-Methylthioadenosine	0.999306	B(ii)			38.3025	298.097	POS	0.00626478	6.28562e-05	0.0224825	0.00960337	0.0166008	0.0330238	0.00526364	0.0182961	0.0164309	0.0204168	0.0467988	0.0278822	0.0580283	0.0628901	0.0703513	0.0637566	0.0693895	0.0193825	0.0237948	0.0375223	0.0418782	0.0553017	2.75096e-05	0.0324025	0.0046738	0.0172115	0.0339268	0.018604	0.0167307	0.0207531	0.0272799	0.0215879	3.34213e-05	3.2711e-05	0.00869667	0.00292093	0.0262714	0.0173808	0.0258793	0.0231772	0.0346842
34	(1R,4S,7S,9S,11R)-9-Tert-butyl-7,9-dihydroxy-3,5,12-trioxatetracyclo[6.6.0.01,11.04,8]tetradecane-2,6,13-trione	0.999279	B(i)			125.647	325.09	NEG	0.774592	3.70067	1.08027	1.85184	0.901583	0.722338	0.681855	0.768592	0.709906	0.742624	0.777802	0.743444	0.183455	0.151202	0.346175	0.226944	0.332567	0.92837	0.704841	0.655259	0.341538	0.329446	0.417119	0.362701	0.20042	0.257504	0.193829	0.217251	0.664113	0.392175	0.684619	0.580302	0.278006	0.286204	0.325784	0.296664	2.45016	2.00957	2.17493	2.21156	1.5302
37	L-Glutamic acid	0.999165	B(ii)			237.687	146.046	NEG	3.96709	0.553676	2.01342	2.17806	1.54414	2.6785	2.23245	2.1517	3.36336	4.42602	3.64287	3.81075	2.2931	2.78343	1.74093	2.27249	5.92636	4.02479	2.61352	4.18822	4.37655	2.01082	2.43023	2.9392	11.0252	9.52084	11.5547	10.7002	7.99043	9.50805	8.15411	8.55087	11.0262	8.34481	10.3426	9.90456	5.66956	5.17163	5.23214	5.35778	3.70659
38	DL-Phenylalanine	0.999138	B(i)			165.708	166.087	POS	0.711932	0.740163	0.644341	0.698812	0.982511	1.2377	1.28126	1.16716	0.987757	1.12498	1.12644	1.07973	3.99063	4.30009	4.59446	4.29506	8.61352	6.94239	4.08455	6.54682	7.21489	4.38143	5.90683	5.83438	5.16163	4.60482	2.80615	4.19087	4.09184	5.0099	6.09962	5.06712	4.9615	4.74288	4.12091	4.60843	0.769371	0.563105	0.561263	0.631246	0.892861
39	Inosinic acid	0.999102	B(ii)			262.115	349.055	POS	1.92645	1.30407	0.108676	1.11307	0.559466	0.491482	0.63872	0.563223	2.96376	3.12529	1.29421	2.46109	0.0243174	0.0206237	0.0171102	0.0206838	0.00442605	0.00812296	0.0127556	0.00843487	0.0142909	0.153745	0.0957012	0.0879123	0.0594983	0.0609598	0.192093	0.104184	0.117212	0.00413075	0.0707227	0.0640217	0.134029	0.0113892	0.00769377	0.0510374	0.0610947	0.0138568	0.0516038	0.0421851	0.0183181
40	L-Tyrosine	0.999085	B(ii)			189.638	182.081	POS	0.0283976	6.28562e-05	0.0254183	0.0179596	0.0326655	0.0501028	0.0414973	0.0414219	0.0362961	0.0382377	0.0411303	0.0385547	0.261954	0.28201	0.254854	0.266273	0.515303	0.493036	0.28827	0.432203	0.388474	0.235754	0.331445	0.318557	0.511508	0.389704	0.260687	0.3873	0.321122	0.439539	0.568682	0.443115	0.470239	0.414747	0.390572	0.425186	0.036628	0.0365696	0.0234651	0.0322209	0.0422662
41	Isobutyrylglycine	0.999058	B(i)			141.692	144.067	NEG	3.94897e-05	0.000128832	3.93156e-05	6.92123e-05	0.00128768	0.00378518	0.00791258	0.00432848	4.00436e-05	3.84719e-05	3.73951e-05	3.86368e-05	0.251939	0.602359	0.330859	0.395052	0.192777	0.0989474	0.0736434	0.121789	0.455792	0.166992	0.166905	0.26323	0.0469448	0.0668505	0.109839	0.0745448	0.0725704	0.205438	0.0691015	0.115703	0.0622336	0.0756886	0.0580324	0.0653182	4.00687e-05	4.01331e-05	4.04322e-05	4.02113e-05	3.84356e-05
43	Indoxyl sulfate	0.998993	B(ii)			18.0761	212.003	NEG	1.10739	1.27641	1.31282	1.23221	0.682901	2.15094	1.46319	1.43234	0.989279	1.11408	2.8358	1.64639	1.61383	0.807828	1.43369	1.28512	3.83559	2.14921	3.17224	3.05235	1.48737	4.08336	2.55357	2.7081	1.7976	5.68751	16.3969	7.96068	37.626	10.5258	10.5252	19.559	15.5684	6.10091	15.1226	12.264	0.177139	0.108996	0.0700625	0.118733	0.186238
44	Carnosine	0.998974	B(ii)			248.77	225.1	NEG	0.0446612	0.0225253	0.0342663	0.0338176	0.0222652	0.0358421	0.009452	0.0225198	0.00880209	0.0109067	0.0137017	0.0111368	0.0180583	0.0166212	0.0172884	0.0173226	0.013747	0.010324	0.012534	0.0122017	0.01467	0.0189256	0.0143441	0.0159799	0.064731	0.0608023	0.0394511	0.0549948	0.0267717	0.059229	0.0200807	0.0353605	0.0455251	0.0423758	0.0492818	0.0457276	0.27961	0.347673	0.345657	0.324313	0.449538
46	3'-AMP	0.998815	B(ii)			268.467	348.071	POS	1.69153	2.20373	1.12355	1.67294	1.04424	2.06667	2.34216	1.81769	0.292032	1.98577	1.40674	1.22818	0.68303	0.761742	0.741764	0.728845	0.126683	0.145455	0.153054	0.141731	0.242103	1.67189	0.706773	0.873589	0.149671	0.161314	0.234373	0.181786	0.197639	0.180594	0.186417	0.188217	0.170165	0.143575	0.128428	0.147389	0.238147	0.285487	0.264823	0.262819	0.144214
47	Xanthosine	0.998669	B(ii)			194.486	283.069	NEG	0.00401089	0.000128832	0.0237201	0.00928659	0.0357765	0.0428597	0.0390771	0.0392378	0.0114824	0.0119324	0.0423475	0.0219208	0.35134	0.500426	0.683592	0.511786	0.263343	0.218984	0.247449	0.243259	0.280223	0.994068	0.887183	0.720491	0.194054	0.0425284	0.0846696	0.107084	0.093523	0.159882	0.195186	0.14953	0.178372	0.0503828	0.1548	0.127852	0.00819924	0.0133796	0.00917874	0.0102525	0.00555487
48	Taurocholic acid	0.998442	B(i)			108.986	514.284	NEG	0.215816	0.11621	0.139398	0.157141	1.444	0.929313	0.33426	0.902523	0.0732191	0.0643247	0.57276	0.236768	24.2476	14.8159	21.1497	20.0711	117.336	122.368	77.9443	105.883	23.9879	54.6997	70.0335	49.5737	0.217714	0.364378	0.963639	0.515243	3.25835	8.85293	10.8929	7.66805	0.201336	1.58973	0.20647	0.665846	0.0226269	0.081889	0.0423448	0.0489536	0.416695
49	S-Adenosylhomocysteine	0.998352	B(ii)			230.194	385.13	POS	0.336297	0.129685	0.317798	0.26126	0.203529	0.384603	0.215968	0.268033	0.223749	0.263884	0.279436	0.25569	1.4766	1.311	1.26367	1.35042	0.675977	0.808807	0.768294	0.751026	1.19978	1.41603	1.32609	1.31397	1.099	0.591484	0.910884	0.867123	0.475733	0.967055	0.727757	0.723515	1.10995	0.680338	0.829202	0.873163	0.169096	0.248967	0.241949	0.220004	0.119159
50	Histamine	0.998351	B(ii)			225.244	112.087	POS	0.102526	0.135392	0.116113	0.118011	0.10207	0.106132	0.117581	0.108594	0.102895	0.198215	0.0337259	0.111612	0.00568973	0.0464545	0.00481836	0.0189875	0.0129198	0.0272037	0.00864086	0.0162548	0.00308084	0.0289166	0.0109164	0.0143046	0.109314	0.121353	0.109057	0.113241	0.148039	3.17462	0.496831	1.27316	1.04859	2.40182	3.24658	2.23233	0.014584	0.0259015	0.0147434	0.0184097	0.00649016
51	Methyl hippurate	0.998221	B(i)			114.527	194.081	POS	0.00398771	6.28562e-05	0.00430431	0.00278496	0.0031584	0.00274748	0.00130838	0.00240476	0.00177531	0.00716653	0.00861682	0.00585289	0.0169075	0.0146327	0.0185969	0.0167124	0.045856	0.00278346	0.0115354	0.0200583	0.0164679	0.0353518	0.0228563	0.024892	0.143344	0.294009	0.211281	0.216211	1.09592	0.227072	0.259556	0.527517	0.828876	0.564275	0.479109	0.624087	0.0134872	0.0158713	0.00976818	0.0130422	2.2082e-05
52	Uracil	0.998198	B(ii)			38.5309	111.02	NEG	1.28917	1.04564	1.45593	1.26358	0.800046	1.86363	0.801094	1.15492	1.32689	1.8836	2.44606	1.88552	5.32086	3.00838	3.16664	3.83196	9.75328	7.48996	4.66423	7.30249	6.99017	4.28696	3.47456	4.91723	9.0617	9.23799	8.74952	9.0164	7.64525	12.606	15.3323	11.8612	12.5479	9.48185	13.5582	11.8626	1.32538	1.68452	1.67682	1.56224	1.36482
53	Succinic acid semialdehyde	0.998195	B(ii)			130.638	101.025	NEG	1.92636	3.67501	1.62143	2.4076	1.04191	2.81001	1.10638	1.65277	1.12385	1.94411	1.83152	1.63316	0.354192	0.407121	0.567186	0.442833	0.549387	1.48471	0.950639	0.994912	0.557549	0.457874	0.60027	0.538564	1.43767	2.04378	2.2043	1.89525	1.93868	1.68512	2.35198	1.99193	2.01168	1.43258	1.58802	1.67742	3.15642	2.12537	3.39534	2.89238	2.6831
54	L-Aspartic acid	0.998155	B(ii)			241.351	132.031	NEG	0.67003	0.506919	0.295355	0.490768	0.188051	0.754791	0.245875	0.396239	0.41662	0.581807	0.465118	0.487848	0.55663	0.667773	0.403173	0.542525	1.73743	1.19621	0.764584	1.23274	1.10467	0.485674	0.673505	0.754616	3.00099	2.18668	3.68092	2.9562	1.27872	1.24949	1.41594	1.31472	2.09607	1.44239	2.19283	1.91043	2.62746	2.0362	2.63953	2.43439	1.83757
55	Pyrrolidonecarboxylic acid	0.998014	B(ii)			254.014	130.05	POS	0.674932	0.745025	0.556536	0.658831	0.435648	0.701514	0.540853	0.559338	0.509703	0.650251	0.659965	0.60664	0.0421101	0.126257	0.408743	0.19237	0.38547	0.346296	0.269846	0.333871	0.31673	0.271785	0.400594	0.329703	0.477746	0.421228	0.41945	0.439475	0.40081	0.454658	0.417555	0.424341	0.437994	0.37831	0.418932	0.411745	0.776366	0.795329	0.737107	0.769601	0.934354
56	L-Palmitoylcarnitine	0.998009	B(ii)			111.871	400.342	POS	0.310237	0.324145	0.0768325	0.237072	0.0454233	0.673192	0.24672	0.321778	0.34022	0.578387	0.0898727	0.33616	0.119781	0.152735	0.244656	0.172391	0.308284	0.28274	0.477614	0.356213	0.379286	0.203211	0.230259	0.270919	1.09834	0.839152	3.10374	1.68041	1.53392	1.15502	1.20638	1.29844	0.752564	1.11869	0.968824	0.946694	3.15416	2.05369	2.05191	2.41992	1.78011
57	Guanosine	0.997946	B(i)			166.241	284.099	POS	0.275334	0.272728	0.281172	0.276411	0.203206	0.432476	0.347198	0.327627	0.210769	0.290371	0.331168	0.277436	0.472636	0.318936	0.240136	0.343903	0.128266	0.0856277	0.0529879	0.0889605	0.161178	0.368855	0.180313	0.236782	0.631925	0.727465	0.790992	0.716794	0.793394	0.306726	0.159666	0.419929	0.292218	0.588721	0.29299	0.39131	0.649753	0.792331	0.574592	0.672225	0.513032
58	ADP	0.997857	B(ii)			268.08	428.038	POS	0.351558	0.272423	0.324036	0.316006	0.383914	0.400421	0.420701	0.401679	0.43694	0.454328	0.424437	0.438568	0.0896453	0.105983	0.120282	0.105303	0.0190292	0.0206308	0.0301752	0.0232784	0.0769773	0.160649	0.179244	0.138957	0.0341875	0.0432692	0.117393	0.0649498	0.0404138	0.039692	0.0333955	0.0378338	0.026352	0.0178468	0.0192176	0.0211388	0.121696	0.106913	0.117131	0.115247	0.0523968
59	beta-Hydroxypyruvic acid	0.997814	B(i)			232.649	103.004	NEG	0.278813	0.410748	0.272018	0.320526	0.245712	0.369555	0.354988	0.323418	0.254558	0.283246	0.296524	0.278109	0.256112	0.241867	0.232325	0.243434	0.312435	0.158855	0.160851	0.210714	0.292491	0.352707	0.295422	0.31354	0.301683	0.349206	0.305246	0.318712	0.290722	0.411458	0.351855	0.351345	0.321631	0.304872	0.318264	0.314922	0.242418	0.256368	0.269426	0.256071	0.223915
60	Prolylhydroxyproline	0.997741	B(ii)			250.734	229.119	POS	0.00972544	0.0119817	0.00993207	0.0105464	0.00980609	0.0116656	0.0153531	0.012275	0.0115367	0.0127481	0.0190397	0.0144415	0.099602	0.100594	0.107077	0.102424	0.112028	0.10991	0.119023	0.113654	0.0916394	0.153466	0.124837	0.123314	1.17233	0.765554	0.907727	0.948537	0.469907	0.815675	1.02291	0.769496	1.21679	0.574101	1.01498	0.93529	0.0159955	0.0160482	0.0148062	0.0156167	0.0128512
61	Riboflavin	0.997366	B(ii)			137.856	377.145	POS	0.022953	0.0321688	0.0383875	0.0311698	0.029669	0.0291824	0.0443343	0.0343952	0.0239576	0.0267743	0.033343	0.028025	0.081926	0.0956952	0.106894	0.0948384	0.212184	0.299769	0.26273	0.258227	0.174538	0.0882567	0.153236	0.138677	0.255913	0.263197	0.168012	0.229041	0.392368	0.260414	0.296891	0.316558	0.316585	0.224126	0.251857	0.264189	0.0135784	0.0185194	0.0171659	0.0164212	0.00729866
63	p-Cresol glucuronide	0.997237	B(i)			160.677	283.079	NEG	0.0547609	0.0558337	0.0646144	0.058403	0.0647947	0.0552433	0.0799515	0.0666632	0.0618707	0.0688574	0.0869456	0.0725579	1.15333	1.25172	1.28558	1.23021	1.61708	0.960249	0.600675	1.05934	2.23029	1.29618	2.56011	2.02886	0.879869	0.751771	0.532448	0.721362	0.533286	0.91363	0.866524	0.771147	0.869977	0.526915	0.717364	0.704752	0.16259	0.154541	0.176146	0.164426	0.108354
64	N-Isovaleroylglycine	0.997228	B(i)			125.903	158.083	NEG	0.00228139	0.000128832	0.0131514	0.00518721	0.0166016	0.0980035	0.0863439	0.066983	0.00265962	0.00318088	0.0201435	0.00866134	0.649156	1.63874	1.85911	1.38233	0.456869	0.887258	0.640638	0.661588	1.14128	1.02568	1.32836	1.16511	0.277435	0.476651	0.54624	0.433442	1.07047	1.26055	0.373351	0.901456	0.75921	0.51011	0.472832	0.580718	0.00443622	4.01331e-05	4.04322e-05	0.0015056	3.84356e-05
65	Adenine	0.997221	B(i)			79.7395	134.048	NEG	1.41266	3.3326	5.61393	3.45307	2.10936	2.13461	2.90441	2.38279	0.684988	0.879552	4.66033	2.07496	0.409739	0.392552	0.307255	0.369849	0.0419289	0.282723	0.50571	0.276787	0.0929434	0.346948	0.334923	0.258271	0.0669285	0.184391	0.0884808	0.113267	0.100669	0.309482	0.0945377	0.16823	0.316203	0.0486335	0.139247	0.168028	1.17737	1.64938	1.66786	1.4982	0.729675
66	Anserine	0.997152	B(ii)			246.383	241.13	POS	0.188482	0.125787	0.135278	0.149849	0.0879982	0.128242	0.0899986	0.10208	0.104741	0.122455	0.0991256	0.108774	0.190021	0.139594	0.134347	0.154654	0.205358	0.088555	0.142742	0.145551	0.141639	0.153007	0.110449	0.135032	0.802116	0.857076	1.436	1.03173	1.54833	0.689478	0.499826	0.912544	0.900455	0.936855	0.932388	0.923233	0.186142	0.72532	0.192703	0.368055	0.19219
67	Phosphorylcholine	0.996933	B(ii)			275.831	184.073	POS	15.2159	19.958	12.8835	16.0192	13.1151	16.0262	12.8561	13.9991	16.4327	18.628	15.0131	16.6913	27.9236	25.2389	25.458	26.2068	70.9784	24.1714	16.4177	37.1891	29.6222	40.6047	36.0318	35.4196	41.9727	41.4396	51.4762	44.9628	55.8532	43.1914	44.5533	47.866	45.2567	40.7112	46.197	44.055	29.9193	30.3776	29.583	29.9599	18.1637
68	1-Methyl-L-Histidine	0.996783	B(i)			230.292	170.093	POS	1.10912	0.612313	0.747172	0.822869	0.566334	0.888955	0.545638	0.666975	0.640171	0.701101	0.799047	0.71344	1.00976	0.701414	0.441643	0.717605	2.50681	1.2168	0.970891	1.56484	1.16223	0.657283	0.992324	0.937278	1.11299	0.79066	2.66206	1.5219	1.0741	0.916077	1.27842	1.08953	1.64658	0.557681	1.15736	1.12054	0.898408	0.719715	0.801939	0.806687	1.31711
69	N-Acetyl-L-alanine	0.996665	B(ii)			156.173	130.051	NEG	0.0197192	0.021378	0.0130963	0.0180645	0.018103	0.0219813	0.0249623	0.0216822	0.0212057	0.0195496	0.021672	0.0208091	0.0916554	0.104552	0.11613	0.104113	0.157205	0.0750284	0.081869	0.104701	0.138726	0.133998	0.163667	0.145464	0.117498	0.0930237	0.121249	0.11059	0.0996589	0.0869502	0.145359	0.110656	0.0980112	0.0721288	0.0958351	0.0886584	0.0245261	0.0115423	0.0136036	0.0165573	0.0140355
70	Nicotinamide	0.996601	B(i)			31.7977	123.055	POS	15.6703	25.2441	14.5507	18.4884	12.0688	17.2515	13.0669	14.1291	15.0244	16.7089	14.1219	15.2851	28.6802	27.5248	27.0157	27.7402	24.0834	19.9388	16.4333	20.1519	26.0717	34.773	28.669	29.8379	36.2267	32.416	36.8914	35.178	24.7059	28.9591	26.0968	26.5873	38.7719	30.5352	34.1155	34.4742	11.7273	10.7632	10.8225	11.1043	6.82369
71	D-Pantothenic acid	0.996418	B(i)			171.158	220.118	POS	0.423947	0.669288	0.702024	0.59842	0.53934	0.584021	0.572123	0.565161	0.530718	0.52605	0.926068	0.660945	0.205635	0.242173	0.218676	0.222161	0.29357	0.423095	0.401352	0.372672	0.40556	0.208739	0.339642	0.31798	0.487651	0.333929	0.491895	0.437825	0.277223	0.476072	0.544022	0.432439	0.672471	0.299146	0.64598	0.539199	0.331854	0.528624	0.320384	0.393621	0.502115
72	N(6)-(1,2-dicarboxyethyl)AMP	0.996304	B(ii)			281.846	464.081	POS	0.1815	0.158573	0.0984298	0.146168	0.180907	0.461466	0.338673	0.327015	0.170434	0.350483	0.269355	0.263424	0.0815965	0.0719412	0.0560392	0.069859	0.0409746	0.00475982	0.00740599	0.0177135	0.0806767	0.0590782	0.0697369	0.0698306	0.00905214	0.0198154	0.0209156	0.0165944	0.053636	0.0171988	0.0144164	0.028417	0.0118994	0.0304266	0.0119076	0.0180778	0.0233256	0.0275085	0.0279747	0.0262696	0.0103292
73	Itaconic acid	0.995894	B(ii)			262.907	129.02	NEG	0.0351494	0.113937	0.033483	0.0608566	0.0372034	0.0386496	0.0709523	0.0489351	0.0506481	0.0305866	0.0490162	0.043417	0.0470237	0.0430431	0.0507762	0.0469477	0.0444586	0.0421032	0.0598843	0.0488154	0.0493346	0.0652575	0.0445585	0.0530502	0.0911259	0.142944	0.229818	0.154629	0.221645	0.122911	0.0766261	0.140394	0.154197	0.149339	0.190735	0.164757	0.142525	0.134558	0.158199	0.145094	0.135555
74	Acadesine	0.995892	B(i)			119.875	259.104	POS	0.0021749	6.28562e-05	0.00392817	0.00205531	0.0143941	0.0354652	0.0142642	0.0213745	2.38377e-05	0.00132166	0.0135302	0.00495857	0.0208462	0.0176334	0.0436932	0.027391	0.0209308	0.0261613	0.0795306	0.0422076	0.0968131	0.0641673	0.0527851	0.0712551	0.16972	0.211044	0.118318	0.166361	0.126352	0.376836	0.278952	0.260713	0.264217	0.374373	0.219886	0.286159	0.00265353	0.00439508	0.00334381	0.00346414	2.2082e-05
76	Galactose 1-phosphate	0.995607	B(ii)			273.552	259.024	NEG	1.11367	0.620281	0.249503	0.66115	0.391061	0.241616	1.13945	0.590709	3.86919	2.81977	0.542432	2.41046	1.62149	1.03531	0.528789	1.06186	0.715836	0.209091	0.15961	0.361512	0.881835	1.22787	1.16189	1.09053	0.208847	0.354046	0.318755	0.293883	0.357618	0.358802	0.344842	0.353754	0.377684	0.481212	0.413533	0.424143	0.312419	0.248718	0.171137	0.244091	0.260116
77	L-Arginine	0.995491	B(ii)			292.505	175.119	POS	3.98497	5.85587	3.36089	4.40058	2.59029	5.59942	4.31413	4.16795	4.1339	4.48106	3.56203	4.059	0.384902	0.544155	0.21523	0.381429	0.254991	0.273828	0.266811	0.26521	0.114131	0.298351	0.32745	0.246644	14.953	13.9178	10.1967	13.0225	11.5704	16.2533	18.7779	15.5339	17.3013	14.9367	15.2372	15.8251	3.96356	2.37795	2.6466	2.99604	2.34698
78	Aminoadipic acid	0.995441	B(ii)			243.377	160.062	NEG	0.00240628	0.000947343	0.00235572	0.00190311	0.00207248	0.00590592	0.0124994	0.00682592	0.00291081	0.00565231	0.00922139	0.00592817	0.0222291	0.00949666	0.0178262	0.0165173	0.110587	0.160558	1.4357	0.568949	0.0678895	0.202222	0.210207	0.160106	0.0203501	0.01501	0.123378	0.0529128	0.0397208	0.0303639	0.0379966	0.0360271	0.0443392	0.0166767	0.0420637	0.0343599	0.033474	0.0393121	0.0223821	0.0317227	0.0141067
80	L-Lactic acid	0.995267	B(ii)			142.817	89.0245	NEG	29.6435	33.8916	30.8728	31.4693	45.7051	42.7742	63.2079	50.5624	41.3538	39.3377	57.4793	46.0569	41.6256	40.6243	57.1747	46.4749	45.0333	14.1026	16.1928	25.1096	36.6978	77.7764	63.7932	59.4225	23.6221	24.5429	43.4563	30.5404	23.3275	39.3975	45.5304	36.0852	46.9568	16.6485	46.6884	36.7646	44.6812	44.2939	42.1279	43.701	37.9221
81	N2-gamma-Glutamylglutamine	0.995126	B(ii)			253.856	276.12	POS	0.0736339	0.502777	0.0141926	0.196868	0.0202035	0.0260667	0.0221384	0.0228029	0.0410475	0.0293065	0.0201534	0.0301692	0.202247	0.2963	0.179033	0.22586	0.323824	0.0760128	0.0422939	0.147377	0.0511399	0.223587	0.0498834	0.108203	0.110012	0.11012	0.154733	0.124955	0.156972	0.0984196	0.127526	0.127639	0.12166	0.0970648	0.194894	0.137873	0.710311	0.643492	0.554099	0.635967	0.958489
82	Kynurenic acid	0.994911	B(i)			112.41	188.036	NEG	3.94897e-05	0.000128832	0.00390645	0.00135826	0.00240717	0.00224895	3.89836e-05	0.00156503	4.00436e-05	3.84719e-05	3.73951e-05	3.86368e-05	0.0195794	0.00931563	0.0305287	0.0198079	0.0227076	0.00703473	0.00172021	0.0104875	0.0113818	0.062222	0.0408258	0.0381432	0.0589781	0.11314	0.104047	0.0920552	1.61955	0.646814	0.388457	0.88494	0.47018	0.378149	0.231087	0.359806	4.00687e-05	0.00216012	4.04322e-05	0.000746875	3.84356e-05
83	Erythrulose	0.994255	B(i)			18.7168	165.041	NEG	0.708374	3.3495	0.718489	1.59212	0.787719	1.1639	0.943608	0.965075	0.451472	0.278679	0.884635	0.538262	0.819727	0.777717	0.876524	0.824656	0.294506	0.467698	0.645356	0.469187	1.02818	0.789255	0.756674	0.858037	0.726107	0.980622	0.814246	0.840325	0.487517	0.484393	0.509539	0.493816	0.644345	0.625804	0.747675	0.672608	0.984361	0.882605	0.854409	0.907125	0.662905
84	2-Methylguanosine	0.994225	B(ii)			119.841	298.115	POS	0.00173631	6.28562e-05	2.19957e-05	0.000607053	0.00217296	0.00636161	0.00345359	0.00399605	2.38377e-05	0.00238549	0.00543343	0.00261425	0.0196499	0.0116043	0.0271677	0.019474	0.0332509	0.0314581	0.0479073	0.0375388	0.0349111	0.0189382	0.0221881	0.0253458	0.0965009	0.114433	0.0526048	0.0878462	0.997558	0.239431	0.380818	0.539269	0.26202	0.182883	0.172203	0.205702	0.00925252	0.0122882	0.0127591	0.0114333	0.00627955
85	2,3-Dihydro-2-phenyl-4H-benzopyran-4-one	0.994192	B(i)			124.422	225.091	POS	0.0156873	0.03821	0.0197787	0.0245587	0.0156181	0.0560541	0.0234428	0.031705	0.0207155	0.0216706	0.029946	0.0241107	0.0696764	0.0570224	0.0477654	0.0581547	0.272882	0.305421	0.107351	0.228551	0.175814	0.0533171	0.0641913	0.0977742	0.0226007	0.0309353	0.0201225	0.0245528	0.0436893	0.081511	0.0609095	0.0620366	0.0480168	0.0459558	0.0481529	0.0473752	0.0208885	0.0201682	0.0228847	0.0213138	0.0159841
86	N-Acetylglutamic acid	0.99385	B(ii)			233.601	188.057	NEG	0.00432577	0.00375305	0.00465867	0.00424583	0.00728395	0.00843192	0.0112706	0.0089955	0.0039801	0.00730583	0.00998792	0.00709128	1.58176	0.845048	0.851571	1.09279	2.57377	0.875546	1.55538	1.66823	1.13402	1.11239	0.689872	0.978762	0.0891697	0.129666	0.432347	0.217061	0.547288	0.188829	0.11492	0.283679	0.158949	0.0680233	0.125026	0.117333	0.644679	0.55362	0.536406	0.578235	0.420591
87	(-)-Gallocatechin	0.993796	B(i)			92.3823	305.067	NEG	1.41815	0.983278	4.62869	2.34337	1.39611	2.35892	1.93429	1.89644	0.573273	1.02356	1.6035	1.06678	1.16852	1.59581	1.77425	1.51286	0.0409905	0.105851	0.0924225	0.0797546	0.301976	1.1511	0.757114	0.736728	0.220102	0.376005	0.564015	0.386707	0.266126	0.361334	0.147567	0.258342	0.227599	0.237537	0.215861	0.226999	7.38835	8.9437	9.82113	8.71772	0.839453
88	Vitexin 2''-glucoside	0.993592	B(i)			262.807	593.16	NEG	0.00275475	0.000128832	0.000576564	0.00115338	0.00449221	0.00138287	0.00487104	0.00358204	0.00509638	0.00291454	0.00841011	0.00547368	1.04308	0.895579	0.833907	0.924189	1.47955	0.00307777	0.00208667	0.494906	1.36149	0.970327	0.614441	0.982086	0.00176094	0.00261924	0.00222604	0.00220207	0.00626301	0.00282301	0.00445071	0.00451225	0.00281585	0.00217114	0.00133083	0.00210594	0.000693236	0.0213139	0.00496213	0.00898975	0.010125
89	1H-Indole-2,3-dione	0.993334	B(ii)			27.1024	148.04	POS	0.00312471	0.0188853	0.00162769	0.00787921	0.00124853	0.00178026	2.26465e-05	0.00101715	2.38377e-05	0.00176757	0.000916018	0.000902475	2.68293e-05	0.00165533	2.75856e-05	0.000569916	0.00405328	2.98917e-05	0.00236716	0.00215011	2.84437e-05	2.64121e-05	0.00282843	0.000961094	0.00904471	0.0101994	0.00688881	0.00871096	0.00981851	0.0128655	0.0155044	0.0127295	0.00870811	0.00986421	0.00838769	0.00898667	0.000903766	0.000473782	0.00151266	0.000963403	0.00128897
90	Thiamine monophosphate	0.99325	B(ii)			309.064	345.071	POS	0.0492809	0.0534921	0.0326139	0.045129	0.0256951	0.0444671	0.0391242	0.0364288	0.0247984	0.0359163	0.0259802	0.0288983	0.0132084	0.000762481	0.0131249	0.00903194	0.00250663	0.00288158	0.000805507	0.00206457	0.0012361	0.0275322	0.0135063	0.0140915	0.00766473	0.047052	0.0348103	0.0298423	0.0261755	0.0171007	0.0015644	0.0149468	0.0431347	0.0340338	0.0425811	0.0399166	0.00350149	0.00800106	0.00159707	0.00436654	0.00243127
92	L-prolyl-L-proline	0.992803	B(ii)			249.085	213.124	POS	0.0425784	0.0425133	0.0561394	0.0470771	0.0684126	0.119183	0.15164	0.113079	0.0437504	0.0730772	0.080213	0.0656802	0.309209	0.330819	0.376259	0.338762	0.984069	1.04546	0.417259	0.815596	0.755976	0.328343	0.62169	0.56867	1.49408	1.59783	0.751074	1.28099	1.43084	1.7359	2.57354	1.91343	2.43089	1.60244	1.80116	1.94483	0.0516463	0.042602	0.0457458	0.0466647	0.0301921
93	Glycerophosphocholine	0.992748	B(ii)			269.44	258.11	POS	0.00907387	0.031687	0.0135627	0.0181079	0.0250347	0.0114112	0.011844	0.0160966	0.00567907	0.00495593	0.0151691	0.00860138	0.0214884	0.249967	0.306716	0.192724	0.0346254	0.0146959	0.0164411	0.0219208	0.0329605	0.161023	0.0912942	0.0950926	0.238484	0.713588	0.413716	0.455263	0.454031	0.263061	0.0833587	0.266817	0.229175	0.351388	0.26291	0.281158	0.0718257	0.081713	0.0440139	0.0658509	0.0350685
95	1-Methylhistamine	0.992511	B(ii)			203.532	126.103	POS	0.168552	0.258474	0.159067	0.195364	0.0887483	0.200437	0.139053	0.142746	0.169457	0.188521	0.107457	0.155145	0.012995	0.0645815	0.0220975	0.0332247	0.0362305	0.051782	0.0215752	0.0365292	0.00855512	0.0228617	0.0230744	0.0181637	0.122603	0.173574	0.113898	0.136692	0.309696	0.99745	0.430729	0.579291	0.816037	1.40523	1.25167	1.15764	0.0645655	0.0621169	0.0450406	0.057241	0.0250607
96	N-Acetylaspartylglutamic acid	0.99236	B(ii)			260.611	303.084	NEG	0.0184813	0.0717665	0.0229388	0.0377289	0.0157528	0.0176517	0.0135031	0.0156359	0.0106341	0.0191099	0.0156824	0.0151421	0.0140281	0.0164849	0.0247591	0.018424	0.0336448	0.0281272	0.0290502	0.0302741	0.0233222	0.0286191	0.0217668	0.0245693	0.0293157	0.0221379	0.0175054	0.0229863	0.0195851	0.0109622	0.0172427	0.01593	0.0266612	0.0218832	0.00915686	0.0192338	2.89639	3.78332	1.80384	2.82785	1.51789
97	5-Hydroxyflavone	0.992214	B(ii)			135.749	401.131	POS	0.0448639	0.060983	0.0732912	0.0597127	0.0486517	0.0809984	0.0643918	0.0646806	0.0316715	0.0431664	0.0716874	0.0488418	0.089782	0.0795344	0.0581504	0.0758222	0.0363871	0.0153416	0.0115401	0.0210896	0.0673405	0.0652072	0.0634576	0.0653351	0.095954	0.0987973	0.117235	0.103996	0.080327	0.0867249	0.0362869	0.0677796	0.105777	0.0992696	0.0898795	0.0983088	0.0411438	0.0400473	0.0377092	0.0396334	0.0349154
98	PC(20:2(11Z,14Z)/14:0)	0.991945	B(ii)			42.2979	758.57	POS	16.1083	35.6044	11.5886	21.1004	14.7904	13.9246	15.5307	14.7486	18.1408	20.3788	14.2516	17.5904	92.2528	105.96	108.981	102.398	92.6033	94.233	88.4217	91.7527	86.0813	71.2043	68.7919	75.3592	31.7391	31.5324	34.9045	32.7253	38.7678	37.9497	44.4377	40.3851	29.9137	27.7141	31.4516	29.6931	4.95374	4.34618	4.65317	4.65103	5.01467
99	N-Acetylglutamine	0.991647	B(ii)			195.767	187.073	NEG	0.00235803	0.00385259	0.00283219	0.00301427	0.00300871	0.00446683	0.0044933	0.00398961	0.00273481	0.00337715	0.0040209	0.00337762	0.213385	0.235814	0.241231	0.230143	0.150234	0.0313919	0.0198551	0.0671602	0.0904477	0.293134	0.13693	0.173504	0.00679926	0.00524668	0.0302694	0.0141051	0.0516305	0.00763624	0.0185424	0.0259364	0.00904892	0.0028859	0.00754946	0.00649476	0.0434981	0.0424399	0.0327249	0.0395543	0.269242
101	Pyrrolidine	0.990837	B(ii)			189.323	72.081	POS	0.056431	0.0891915	0.0471886	0.0642704	0.0495015	0.0734177	0.0679414	0.0636202	0.0532634	0.0610927	0.0573517	0.0572359	0.184879	0.222515	0.250015	0.219137	0.384409	0.441041	0.283222	0.369557	0.353407	0.192838	0.273601	0.273282	0.434709	0.394082	0.252842	0.360544	0.28618	0.431508	0.483188	0.400292	0.417106	0.397365	0.359729	0.3914	0.0405121	0.0246579	0.023632	0.0296007	0.031302
102	L-Phenylalanine	0.989921	B(i)			165.689	164.072	NEG	0.997046	1.10975	0.94565	1.01748	1.39342	1.78109	1.7832	1.65257	1.33465	1.50343	1.65195	1.49668	5.27459	5.7771	6.22483	5.75884	11.2306	9.2621	5.62954	8.70742	9.33533	6.11234	7.94039	7.79602	8.07091	7.14111	4.79106	6.66769	6.20355	8.00038	9.8765	8.02681	7.70889	7.28255	6.82461	7.27202	1.40506	0.99395	0.982934	1.12732	1.36803
103	Propionylcarnitine	0.989827	B(i)			178.218	218.139	POS	0.654391	0.670354	0.43056	0.585102	0.435566	1.2272	1.42296	1.02858	1.33078	2.07504	0.63683	1.34755	0.074052	0.0943665	0.198783	0.1224	0.539311	0.131572	0.142403	0.271095	0.241708	0.938648	0.433928	0.538095	0.201379	0.206345	0.753674	0.387133	0.305391	0.575118	0.284961	0.38849	0.520402	0.288206	0.658685	0.489097	0.0914877	0.112172	0.096657	0.100106	0.11805
104	PC(16:0/14:0)	0.989703	B(ii)			44.6281	706.537	POS	0.565133	1.36481	0.512838	0.814259	0.487059	0.440107	0.607925	0.511697	0.928587	1.06574	0.606721	0.867017	0.565506	0.650448	0.529167	0.581707	2.0264	1.13324	0.861436	1.34036	0.921203	0.550181	0.490955	0.654113	0.667947	0.575022	0.650088	0.631019	0.499672	0.612503	0.860572	0.657582	0.386134	0.554024	0.576401	0.50552	1.24184	0.820578	1.18058	1.081	1.07692
105	Dodecanoylcarnitine	0.989574	B(ii)			122.48	344.28	POS	0.00202612	0.0089864	2.19957e-05	0.00367817	2.17264e-05	0.1075	0.00898513	0.0388355	2.38377e-05	0.0068577	2.14694e-05	0.002301	2.68293e-05	2.76958e-05	2.75856e-05	2.73702e-05	3.0127e-05	2.98917e-05	0.00445188	0.00150397	2.84437e-05	2.64121e-05	2.75096e-05	2.74551e-05	0.0151739	0.00966715	0.0622795	0.0290402	0.0157506	0.0175386	0.00443885	0.012576	0.00794027	0.0160635	0.0141939	0.0127326	0.0939359	0.0569097	0.0386557	0.0631671	0.0376548
106	Pseudouridine	0.989543	B(i)			181.883	243.056	NEG	0.000788193	0.000128832	0.000802936	0.00057332	0.00160232	3.96823e-05	0.00210225	0.00124808	0.00342514	0.00193681	0.00180456	0.00238884	0.114364	0.10204	0.098258	0.104887	0.0830752	0.0177508	0.016577	0.0391343	0.102545	0.125122	0.0914285	0.106365	0.0114598	0.00888012	0.0108851	0.0104083	0.00666325	0.00612371	0.0147469	0.00917795	0.0194088	0.00857196	0.0108569	0.0129459	0.00130023	0.00131438	0.00126626	0.00129362	0.0025692
107	N-Acetylhistidine	0.989453	B(ii)			210.969	198.089	POS	0.00325441	0.00862249	0.00260878	0.00482856	0.00407294	0.00505957	0.00778736	0.00563995	0.00382269	0.00328357	0.00277021	0.00329216	0.0106311	0.0660849	0.0292534	0.0353231	0.0086705	0.00733059	0.0109989	0.00899999	0.0154352	0.0162493	0.0161121	0.0159322	0.0642045	0.0637347	0.0505446	0.0594946	0.0247215	0.0176647	0.0321323	0.0248395	0.0220353	0.0117649	0.023416	0.0190721	0.105622	0.0441003	0.0454752	0.0650657	0.0128711
108	Tauroursodeoxycholic acid	0.989075	B(i)			75.1502	498.29	NEG	0.0414461	0.0537722	0.0336301	0.0429495	0.142624	0.539547	0.30872	0.330297	0.0307684	0.0295954	0.0136551	0.0246729	10.1604	12.1596	17.0501	13.1234	36.4636	50.4989	36.9161	41.2929	15.0188	6.55661	4.08111	8.55219	0.072226	0.165927	0.19284	0.143664	0.967332	3.13566	0.621346	1.57478	0.0483125	0.687954	0.0535883	0.263285	4.00687e-05	0.0150025	0.00915562	0.00806606	0.181689
109	3-Phosphoglyceric acid	0.988932	B(ii)			275.422	184.986	NEG	0.148179	0.149703	0.226311	0.174731	0.322324	0.15696	0.182426	0.22057	0.338727	0.205106	0.193783	0.245872	0.180036	0.4688	0.310392	0.319743	1.3072	0.893492	0.492431	0.897708	0.399638	0.0903538	0.313898	0.267963	1.11229	1.18409	0.471222	0.922535	1.07725	1.3558	1.40341	1.27882	1.29259	1.79769	1.26714	1.45247	0.277377	0.246187	0.335904	0.28649	0.140955
110	4-Pyridoxic acid	0.988881	B(i)			25.893	182.046	NEG	3.94897e-05	0.000128832	3.93156e-05	6.92123e-05	3.81033e-05	0.129428	0.0546535	0.0613733	0.00883757	0.00730048	0.0116289	0.00925565	0.300856	0.301906	0.387792	0.330185	0.956378	1.02906	0.586426	0.857289	0.596834	0.533044	0.869558	0.666478	0.0344026	0.145035	0.123629	0.101022	2.39654	1.99325	0.357175	1.58232	0.460485	0.22137	0.155559	0.279138	4.00687e-05	0.187523	0.0164301	0.0679976	3.84356e-05
111	(-)-Epigallocatechin	0.988676	B(ii)			282.319	307.084	POS	0.0674021	0.0558051	0.0623158	0.061841	0.0424352	0.0719618	0.0555754	0.0566575	0.0578745	0.102865	0.100101	0.0869468	0.392545	0.433887	0.32623	0.384221	0.393983	0.251611	0.2252	0.290265	0.461894	0.42535	0.402275	0.42984	0.00714835	0.00458684	0.00262492	0.00478671	0.00623678	0.00371879	0.00718515	0.00571357	0.00949047	0.00276747	0.00304331	0.00510041	0.0333258	0.0521685	0.0497493	0.0450812	0.0215386
115	PC(15:0/15:0)	0.988307	B(ii)			19.806	706.539	POS	0.359811	0.192758	0.225565	0.259378	0.527398	0.430458	0.439059	0.465638	0.316656	0.284539	0.505102	0.368766	0.252298	0.272231	0.271318	0.265282	0.537776	0.559596	0.467636	0.521669	0.33719	0.261824	0.262196	0.28707	0.471364	0.378869	0.360038	0.403424	0.305148	0.917319	0.129923	0.450796	0.501431	0.464687	0.648789	0.538302	0.775199	0.527729	0.74113	0.681353	0.47212
116	Glutathione	0.988078	B(ii)			239.581	306.077	NEG	0.0439396	0.213103	0.0173409	0.0914613	0.0238267	0.0382215	0.0743793	0.0454758	0.0784847	0.0765356	0.155511	0.10351	5.94007	4.44295	2.327	4.23667	4.34051	0.335277	0.224283	1.63336	4.09056	6.79089	2.30308	4.39484	0.00317985	0.00213622	0.00844123	0.00458577	0.0110113	0.00811805	0.0084492	0.00919284	0.0128995	0.0102527	0.00706776	0.0100733	0.11177	0.159921	0.116842	0.129511	0.0502858
117	PC(18:1(11Z)/14:0)	0.987817	B(ii)			43.0229	732.556	POS	1.01576	2.45558	0.956203	1.47585	1.01902	0.904101	1.14787	1.02366	1.11371	1.21646	0.823599	1.05126	3.71255	3.92731	3.0255	3.55512	3.70142	3.42988	4.17768	3.76966	2.81069	2.02071	1.81617	2.21586	2.96956	2.61278	2.77907	2.78713	2.16255	2.6358	3.91709	2.90515	2.10357	2.11647	2.37924	2.19976	7.21766	6.11123	6.60658	6.64516	6.07488
118	PC(22:4(7Z,10Z,13Z,16Z)/14:0)	0.987222	B(ii)			21.8364	782.567	POS	6.77154	0.0794533	7.89467	4.91522	10.8742	10.3034	9.5798	10.2524	10.6375	11.04	9.30615	10.3279	31.5588	32.3331	34.5124	32.8014	29.834	22.4463	22.8931	25.0578	31.2146	28.742	29.5403	29.8323	22.2526	20.4135	22.1887	21.6183	20.3174	22.0581	26.2095	22.8617	20.7084	20.7706	20.3925	20.6238	16.9796	17.5324	15.777	16.763	11.8725
119	(2S,4S)-Pinnatanine	0.986837	B(ii)			246.701	245.114	POS	0.158571	0.0908483	0.116489	0.121969	0.142113	0.311746	0.233106	0.228988	0.163826	0.209167	0.189387	0.18746	0.214927	0.249253	0.255285	0.239822	0.41154	0.288731	0.165639	0.288637	0.320437	0.353405	0.321262	0.331701	0.26236	0.201215	0.211112	0.224895	0.123284	0.261992	0.247666	0.210981	0.285502	0.20056	0.219207	0.23509	0.091205	0.0536164	0.066605	0.0704755	0.0496045
120	Guanine	0.986297	B(i)			160.719	152.071	POS	0.010692	0.0278899	0.151444	0.0633418	0.00735835	0.00761518	0.00813034	0.00770129	0.00905558	0.00960704	0.00927865	0.00931375	0.0102098	0.00948159	0.0105851	0.0100922	0.0132505	0.0141442	0.0262785	0.0178911	0.0112617	0.013603	0.104535	0.0431334	0.0350688	0.0250366	0.0253157	0.0284737	0.0192675	0.0314204	0.0216578	0.0241152	0.0315132	0.0198485	0.0315298	0.0276305	0.0104262	0.00779523	0.00950823	0.00924324	0.397229
121	Methylmalonic acid	0.985933	B(i)			233.036	117.02	NEG	0.23726	0.599179	0.269469	0.368636	0.157034	0.216605	0.324846	0.232828	0.189154	0.2581	0.287004	0.244753	0.234577	0.307433	0.232636	0.258215	0.460452	0.262835	0.23791	0.320399	0.888982	1.11616	0.401934	0.802357	0.625819	0.612921	0.824414	0.687718	0.76405	0.704875	0.636961	0.701962	0.694343	0.386199	0.551907	0.54415	0.438129	0.814492	0.429678	0.560766	0.323139
122	Allantoin	0.985352	B(ii)			105.279	157.037	NEG	1.67853	1.16119	1.76536	1.53503	2.04923	3.76899	3.2544	3.02421	1.19236	2.6032	2.69593	2.16383	12.1904	10.2156	16.7071	13.0377	14.2483	9.60142	14.8315	12.8937	10.3876	17.211	22.4449	16.6812	3.65533	6.05038	3.94653	4.55075	21.869	9.43345	9.34194	13.5481	12.2946	13.1127	10.2076	11.8716	0.339863	0.32168	0.355565	0.339036	0.62001
123	L-Malic acid	0.985306	B(i)			279.727	133.015	NEG	0.41428	0.995507	0.414449	0.608079	0.345571	0.591988	0.603848	0.513802	0.374951	0.527811	0.531663	0.478142	0.386826	0.396328	0.391053	0.391402	0.596609	0.399228	0.334244	0.44336	0.554871	0.443151	0.422426	0.473483	0.209804	0.228491	0.197289	0.211861	0.337533	0.354067	0.388166	0.359922	0.316001	0.257758	0.259979	0.277913	0.267667	0.296496	0.315959	0.293374	0.243657
124	L-Tryptophan	0.984889	B(i)			166.792	205.098	POS	0.0399364	0.00628527	0.0459086	0.0307101	0.0605968	0.0936061	0.0957385	0.0833138	0.057073	0.0638465	0.101659	0.0741927	0.361335	0.342705	0.418249	0.374096	0.854025	0.510749	0.273496	0.54609	0.756488	0.499279	0.6206	0.625456	0.393542	0.314784	0.237671	0.315332	0.274291	0.453805	0.557134	0.42841	0.478462	0.3114	0.415288	0.401717	0.0717223	0.0757971	0.0631083	0.0702092	0.0767525
125	PC(22:2(13Z,16Z)/14:0)	0.984861	B(ii)			41.6999	786.601	POS	6.92314	22.1209	5.50969	11.5179	8.21183	7.99647	11.4253	9.2112	10.4414	9.31172	6.97885	8.91066	29.9088	33.7238	28.3049	30.6458	38.8545	54.7418	44.2557	45.9507	41.0762	38.148	41.5139	40.246	12.6118	14.14	13.6019	13.4512	16.6835	20.6426	17.3443	18.2235	14.774	15.0439	15.0325	14.9502	9.20393	7.87889	7.70757	8.26346	16.5291
126	Hypotaurine	0.984555	B(ii)			209.763	108.013	NEG	0.0215503	0.000128832	0.0161141	0.0125977	0.0208699	0.017701	0.0127093	0.0170934	0.013843	0.0207667	0.030481	0.0216969	0.0540993	0.0712289	0.0462842	0.0572041	0.193127	0.0857967	0.112187	0.13037	0.072866	0.0247627	0.0247209	0.0407832	0.0220275	0.0175686	0.0122387	0.0172783	0.121781	0.0324619	0.109329	0.0878574	0.0403713	0.0266254	0.0386957	0.0352308	0.000293411	0.00108283	4.04322e-05	0.000472224	0.00094653
127	SM(d18:1/24:1(15Z))	0.984472	B(ii)			117.795	813.686	POS	0.661647	6.28576	0.814657	2.58736	2.93406	1.03936	3.64598	2.5398	2.57179	1.14694	0.704523	1.47442	2.33444	4.59767	1.98734	2.97315	3.44717	6.40911	3.44419	4.43349	3.59061	2.70489	4.21933	3.50494	5.5983	4.2748	4.8676	4.91357	5.08753	4.99552	5.00246	5.0285	3.76968	4.27231	4.25123	4.09774	2.30278	1.38123	1.07101	1.58501	1.77659
128	2-Azetidinecarboxylic acid	0.983906	B(ii)			215.662	102.055	POS	0.0470393	0.108841	0.047662	0.0678473	0.0468154	0.0625339	0.0580532	0.0558008	0.0463246	0.0545081	0.0455536	0.0487954	0.166818	0.200875	0.166354	0.178016	0.325727	0.283076	0.161798	0.256867	0.297272	0.140734	0.194265	0.210757	0.280821	0.244609	0.193676	0.239702	0.19564	0.285732	0.31729	0.266221	0.267058	0.23532	0.237913	0.246764	0.0666783	0.0641063	0.059114	0.0632995	0.0579377
131	PC(P-18:0/16:0)	0.983303	B(ii)			41.6112	746.604	POS	0.143867	0.525826	0.235767	0.30182	0.214599	0.418732	0.548101	0.393811	0.170697	0.176981	0.129521	0.159067	0.278519	0.333226	0.257112	0.289619	0.473733	0.285881	0.0824159	0.280676	0.159989	0.218629	0.281084	0.219901	1.46972	1.59828	1.00704	1.35835	1.05601	1.00395	1.01495	1.02497	1.18753	1.08694	1.01146	1.09531	0.546068	0.301938	0.338219	0.395409	0.192202
133	L-Sorbose	0.98256	B(i)			166.748	179.057	NEG	0.021566	0.0763352	0.0191342	0.0390118	0.0232784	0.0138952	0.0220561	0.0197432	0.0370343	0.0487174	0.0229974	0.0362497	1.1002	0.249431	0.116912	0.488846	1.64797	0.343056	0.0538551	0.681627	0.931634	0.594837	0.125347	0.550606	0.23011	0.0696712	0.0631437	0.120975	0.128622	0.0730956	0.258258	0.153325	0.149229	0.0971305	0.113793	0.120051	0.0451208	0.0226208	0.0294296	0.0323904	0.0187007
134	4-Guanidinobutanoic acid	0.982115	B(ii)			218.392	146.093	POS	0.0198004	0.0436179	0.0198481	0.0277555	0.0241495	0.0293428	0.0210026	0.0248316	0.0159449	0.014263	0.015908	0.015372	0.250758	0.202171	0.145976	0.199635	0.862762	0.372662	0.368173	0.534532	0.332956	0.261542	0.181769	0.258756	0.151957	0.152391	0.127312	0.143887	0.404948	0.246752	0.266916	0.306205	0.21423	0.163572	0.159824	0.179208	0.125329	0.104011	0.099408	0.109583	0.0887236
135	PC(18:1(11Z)/15:0)	0.981953	B(ii)			22.4064	746.568	POS	0.00683016	0.137555	0.0134527	0.0526127	0.0229923	0.0269713	0.0287861	0.0262499	0.0804582	0.0615943	0.0139501	0.0520009	0.152398	0.160123	0.0939625	0.135495	0.175322	0.252998	0.135064	0.187794	0.0941153	0.0803708	0.0585021	0.0776627	0.349374	0.314985	0.211241	0.291867	0.296915	0.233485	0.182286	0.237562	0.294726	0.218601	0.190523	0.234617	0.174693	0.13721	0.153515	0.155139	0.280942
136	PC(16:0/15:0)	0.981825	B(ii)			44.4601	720.553	POS	0.226956	0.672978	0.106991	0.335642	0.22662	0.326228	0.66833	0.407059	0.150367	0.352098	0.176847	0.226437	0.148992	0.1777	0.118416	0.148369	0.569857	0.155212	0.19457	0.306546	0.212145	0.116882	0.00702339	0.112017	0.0926931	0.233255	0.20504	0.176996	0.251473	0.139535	0.153876	0.181628	0.0650693	0.192752	0.154955	0.137592	0.69979	0.347821	0.272182	0.439931	0.443653
137	Adenylsuccinic acid	0.981649	B(ii)			280.95	462.068	NEG	0.178852	0.221868	0.10485	0.168523	0.191384	0.486759	0.343525	0.340556	0.167649	0.318434	0.268516	0.251533	0.0777601	0.0636639	0.0552864	0.0655701	0.0381628	0.021156	0.0425918	0.0339702	0.0764634	0.0662914	0.0788249	0.0738599	0.0307598	0.0222641	0.0159384	0.0229874	0.0427902	0.0311787	0.0419614	0.0386434	0.0298523	0.0237081	0.0244274	0.0259959	0.0242402	0.0308235	0.0325815	0.0292151	0.0120449
138	PC(20:2(11Z,14Z)/15:0)	0.981251	B(ii)			42.313	772.584	POS	0.227089	0.223666	0.143096	0.197951	0.188011	0.245754	0.218997	0.217587	0.229112	0.221829	0.189334	0.213425	0.943982	1.19738	1.04613	1.0625	1.59912	1.35683	1.36007	1.43868	1.21325	0.930641	1.04082	1.06157	0.29837	0.114011	0.305083	0.239154	0.201097	0.231002	0.300129	0.244076	0.128406	0.161183	0.206628	0.165406	0.342211	0.0301347	0.0349441	0.135763	0.073716
139	Brazilin	0.981036	B(i)			79.7137	331.079	NEG	0.00224082	0.0620905	0.0185771	0.0276362	0.0144871	0.0290802	0.0349878	0.026185	0.017269	0.039385	0.0322201	0.0296247	0.137439	0.200737	0.127422	0.155199	0.296065	0.0384313	0.0282472	0.120914	0.146842	0.174846	0.156932	0.15954	0.239271	0.24354	0.283721	0.255511	0.183856	0.229955	0.124135	0.179315	0.240005	0.203471	0.183297	0.208924	0.0464689	0.0411797	0.0394743	0.0423743	0.0161726
140	Kojibiose	0.980879	B(ii)			233.776	325.113	POS	0.00364493	0.00266925	0.00166251	0.00265889	0.00444337	0.0116358	0.0172059	0.011095	0.0244848	0.0152495	0.0172034	0.0189792	0.951407	0.940303	0.631852	0.841187	1.28071	0.0192433	0.00338272	0.434445	1.08566	0.860088	0.935449	0.960397	0.00131517	0.000733925	0.000446938	0.00083201	0.00153502	0.00148141	3.42819e-05	0.0010169	0.000544135	0.000581015	3.32362e-05	0.000386129	0.00185615	2.37676e-05	0.000537448	0.000805787	0.000220863
141	1-Methylnicotinamide	0.980146	B(ii)			182.329	137.071	POS	0.0727389	0.0270515	0.0617151	0.0538352	0.0404519	0.0722682	0.0783272	0.0636824	0.087238	0.116702	0.108184	0.104041	0.15381	0.113568	0.177867	0.148415	0.263529	0.0550028	0.0956148	0.138049	0.307155	0.544654	0.290218	0.380676	0.0209755	0.055134	0.0782264	0.0514453	0.714641	0.166698	0.0485196	0.309953	0.26148	0.142873	0.234468	0.21294	0.0771212	0.0743469	0.0555378	0.069002	0.0317858
144	Fructose-1P	0.978458	B(ii)			187.58	179.057	NEG	0.0903603	0.22596	0.089288	0.135203	0.185462	0.105937	0.167826	0.153075	0.198768	0.217408	0.169858	0.195345	4.88757	4.10089	4.95598	4.64814	5.34254	0.886766	0.67394	2.30108	5.678	11.3274	5.69549	7.56697	0.678151	0.495331	0.636443	0.603308	0.284719	0.390058	0.61532	0.430032	0.538402	0.291218	0.468846	0.432822	0.0554863	0.0240819	0.0314597	0.0370093	0.0352895
145	2-[(5-Methylsulfinyl)-4-penten-2-ynylidene]-1,6-dioxaspiro[4.4]non-3-ene	0.978053	B(ii)			53.4265	251.078	POS	2.34083e-05	6.28562e-05	2.19957e-05	3.60867e-05	0.00113147	2.32198e-05	0.00226057	0.00113842	2.38377e-05	2.44466e-05	2.14694e-05	2.32512e-05	0.0773644	0.0747598	0.337185	0.163103	0.105923	0.0849456	0.116997	0.102622	0.0810815	0.548015	0.673065	0.434054	0.0323733	0.00951627	0.035316	0.0257352	0.0374421	0.310146	0.220456	0.189348	0.34997	0.00610188	0.397961	0.251344	2.54349e-05	2.37676e-05	2.3787e-05	2.43299e-05	2.2082e-05
147	Hydroxyphenyllactic acid	0.977479	B(ii)			115.055	181.051	NEG	0.176697	0.0419514	0.193834	0.137494	0.241316	0.336923	0.428571	0.335603	0.161376	0.21832	0.460198	0.279965	0.536431	0.203511	0.753671	0.497871	1.3754	0.197913	0.130684	0.567998	0.513145	2.20514	0.649694	1.12266	0.0125008	0.0185239	0.0189688	0.0166645	0.570544	0.0679219	0.0835881	0.240685	0.20903	0.0620358	0.0830342	0.118033	0.196902	0.503029	0.501917	0.400616	0.429046
149	Citrulline	0.976823	B(ii)			235.018	176.103	POS	0.893152	0.482925	0.6531	0.676393	0.504292	0.848516	0.863989	0.738932	0.69566	0.772414	0.901969	0.790015	0.457634	0.170854	0.347451	0.325313	0.56097	0.264348	0.566362	0.463893	0.307913	0.375121	0.363854	0.348963	0.230256	0.185209	0.233245	0.216237	0.238988	0.508212	0.408386	0.385195	0.618807	0.148322	0.55149	0.43954	0.254229	0.00734178	0.224869	0.162147	0.163263
150	Valyl-Phenylalanine	0.97627	B(ii)			117.206	265.155	POS	0.0210082	0.0109953	0.00888275	0.0136288	0.0699538	0.00886307	0.0401594	0.0396588	0.0275938	0.020741	0.0263988	0.0249112	0.207541	0.218715	0.514877	0.313711	0.33692	0.336244	0.357678	0.343614	0.168525	0.623231	0.41745	0.403069	0.057308	0.0601215	0.057822	0.0584172	0.134355	0.0631897	0.0870589	0.094868	0.0682433	0.0918604	0.0604281	0.0735106	0.01325	0.00910658	0.0103011	0.0108859	0.00226958
151	Cholesterol	0.976235	B(ii)			16.903	369.352	POS	0.0997882	0.397684	0.074878	0.190783	0.0606409	0.0737666	0.0634006	0.0659361	0.124118	0.0740612	0.0786269	0.0922687	0.130696	0.350945	0.195636	0.225759	0.166593	0.198322	0.143845	0.169587	0.242765	0.405467	0.43777	0.362001	0.00646431	0.323809	0.0135595	0.114611	0.278252	0.217046	0.245985	0.247094	0.263941	0.326551	0.281	0.290497	1.32249	0.0125813	0.68192	0.672331	3.09577
152	Methionyl-Isoleucine	0.976016	B(ii)			212.298	263.147	POS	1.49395	2.3045	1.3595	1.71932	1.26104	1.80987	1.75274	1.60788	1.64953	1.9221	1.905	1.82554	0.104524	0.117368	0.141216	0.121036	0.270354	0.205895	0.155046	0.210431	0.178857	0.130845	0.166213	0.158638	0.336874	0.344053	0.420751	0.367226	0.357524	0.535028	0.451454	0.448002	0.49137	0.427292	0.509146	0.475936	1.57912	1.42041	1.40341	1.46765	1.11243
153	L-Threonic acid	0.975918	B(i)			203.005	135.03	NEG	0.0249785	0.0122618	0.0134931	0.0169112	0.0215722	0.0492694	0.0482971	0.0397129	0.0251286	0.0412903	0.0338958	0.0334382	0.0798667	0.0701042	0.0708456	0.0736055	0.199745	0.0533751	0.0584794	0.103867	0.118301	0.157125	0.102804	0.126077	0.0668361	0.0693115	0.151978	0.096042	0.11343	0.08972	0.105408	0.102852	0.158356	0.0825358	0.130331	0.123741	0.0936831	0.176366	0.0337038	0.101251	0.0444114
154	Docosahexaenoic acid	0.975776	B(ii)			21.9117	327.234	NEG	57.0417	142.21	37.3539	78.8685	31.4279	43.1651	41.5438	38.7123	34.18	26.7632	44.7287	35.224	40.8035	23.6051	20.2618	28.2234	19.679	30.7133	34.7495	28.3806	30.2929	17.3747	20.9263	22.8646	36.4599	24.6619	19.1893	26.7704	18.302	34.0494	22.7457	25.0324	31.9639	28.7749	23.9552	28.2313	18.94	17.3787	19.0524	18.457	14.8773
155	Hydroxypropionic acid	0.975494	B(ii)			99.7224	89.0247	NEG	0.353045	0.752409	0.31999	0.475148	0.305158	0.368154	0.296183	0.323165	0.336449	0.43221	0.32226	0.36364	0.769925	0.688829	0.435245	0.631333	0.813097	0.552359	0.476424	0.61396	0.833285	0.5391	0.46618	0.612855	0.346813	0.319763	0.455919	0.374165	0.34131	0.393345	0.396047	0.3769	0.375504	0.356267	0.358807	0.363526	1.06419	0.360242	0.377995	0.600811	0.29294
157	PC(22:2(13Z,16Z)/14:1(9Z))	0.975463	B(ii)			40.5649	784.582	POS	9.99683	14.1944	4.27242	9.48788	10.6913	4.81898	4.45672	6.65567	5.78605	6.12862	5.05181	5.65549	20.9866	20.2017	19.0457	20.078	26.0171	29.7454	13.2355	22.9994	19.5452	36.039	17.0876	24.2239	13.8002	14.0562	15.2838	14.3801	14.2565	13.7825	18.5191	15.5194	13.5131	13.4859	14.3762	13.7917	4.55694	4.57122	4.48514	4.53777	3.09044
159	Liquiritigenin 4'-[3-acetylapiosyl-(1->2)-glucoside]	0.975205	B(ii)			243.959	593.193	POS	2.34083e-05	6.28562e-05	2.19957e-05	3.60867e-05	2.17264e-05	2.32198e-05	0.00031955	0.000121499	0.000766111	0.000320203	0.000157299	0.000414538	0.0634984	0.0683206	0.0412992	0.0577061	0.17879	2.98917e-05	2.91945e-05	0.0596164	0.170004	0.0295237	0.0891944	0.0962406	0.00185305	0.00160834	0.000862425	0.00144127	0.00643744	0.00380211	0.00432814	0.00485589	0.00165117	0.00204604	0.00221133	0.00196951	2.54349e-05	2.37676e-05	2.3787e-05	2.43299e-05	2.2082e-05
160	SM(d18:1/22:0)	0.975054	B(ii)			119.163	787.668	POS	0.484942	7.15452	0.456553	2.69867	2.04756	0.764498	2.83604	1.8827	1.19729	0.681543	0.339017	0.739284	0.456984	0.891619	0.194938	0.514514	0.287524	0.752437	0.108735	0.382898	0.544352	0.190189	0.708595	0.481045	0.854345	0.67215	0.754999	0.760498	0.613718	0.847122	0.687762	0.716201	0.709634	0.757637	0.714142	0.727137	0.103209	0.0270325	0.027806	0.0526826	0.0419224
162	4-Trimethylammoniobutanoic acid	0.974459	B(ii)			228.403	146.118	POS	0.866335	0.756232	0.54353	0.722032	0.631305	1.33054	0.808184	0.923344	1.06133	1.22354	0.97316	1.08601	0.731085	0.679125	0.536174	0.648794	1.47959	1.05445	0.479215	1.00442	0.868858	0.843376	0.838436	0.850223	0.983496	1.22143	1.5878	1.26424	2.23906	2.61665	1.1099	1.98854	1.81302	1.60889	2.02195	1.81462	0.817873	0.668021	0.774387	0.753427	0.507036
163	4-Dodecylbenzenesulfonic Acid	0.974329	B(ii)			17.3953	325.185	NEG	1.45967	5.04758	1.54466	2.68397	2.041	3.16918	1.76709	2.32575	1.43895	1.00286	3.24154	1.89445	4.89106	2.50827	2.56775	3.32236	1.02275	2.78757	2.79764	2.20265	3.0627	7.30088	1.53903	3.96754	1.41909	1.93195	1.43755	1.5962	1.57822	1.58911	4.20262	2.45665	2.49209	1.45065	2.00643	1.98306	1.391	1.27022	1.18062	1.28061	1.80033
164	N-TRANS-CINNAMOYLGLYCINE	0.974254	B(i)			112.714	204.067	NEG	3.94897e-05	0.000128832	3.93156e-05	6.92123e-05	3.81033e-05	0.00277186	3.89836e-05	0.000949648	4.00436e-05	0.00159207	3.73951e-05	0.000556501	0.0112913	0.0140072	0.0237508	0.0163498	0.0243268	0.0134991	0.0434853	0.0271037	0.0181907	0.00788288	0.0102971	0.0121236	0.0997712	0.148928	0.480066	0.242922	1.99258	0.780998	0.499557	1.09105	0.493306	0.570633	0.288167	0.450702	4.00687e-05	4.01331e-05	4.04322e-05	4.02113e-05	3.84356e-05
165	Butyrylcarnitine	0.973917	B(ii)			166.177	232.155	POS	0.00708334	0.0208093	0.00800176	0.0119648	0.0072618	0.0838266	0.0237359	0.0382748	0.0122793	0.0239904	0.0186487	0.0183061	0.0223119	0.0171412	0.0329767	0.0241433	0.0439563	0.00061305	0.00410418	0.0162245	0.0519772	0.0635709	0.0250087	0.0468523	0.00561871	0.00408852	0.0236895	0.0111322	0.0136659	0.0401504	0.0250851	0.0263005	0.027867	0.0025334	0.0212642	0.0172215	0.00842639	0.0093978	0.00583638	0.00788685	0.018768
167	FAD	0.973134	B(ii)			237.696	784.151	NEG	0.153032	0.0706606	0.105122	0.109605	0.102188	0.147582	0.161164	0.136978	0.174756	0.181604	0.192765	0.183042	0.263051	0.306675	0.246301	0.272009	0.22796	0.131553	0.105651	0.155055	0.243648	0.286043	0.221484	0.250392	0.175478	0.170009	0.195839	0.180442	0.111446	0.12814	0.0752039	0.10493	0.15612	0.157173	0.134542	0.149278	0.010907	0.0187585	0.0107809	0.0134821	0.00999669
170	Triethanolamine	0.971556	B(i)			69.9475	150.113	POS	0.0434174	0.049527	0.0781795	0.0570413	0.0311915	0.0240839	0.0303461	0.0285405	0.0291708	0.0610637	0.0362298	0.0421547	0.0237979	0.0223561	0.0346643	0.0269394	0.0347139	0.0327059	0.0586158	0.0420119	0.0185902	0.138818	0.0293753	0.0622613	0.0281966	0.0232327	0.0512444	0.0342246	0.0346587	0.0270489	0.0447447	0.0354841	0.0282107	0.0301664	0.0207926	0.0263899	0.0164307	0.0173246	0.0134376	0.015731	0.00667285
171	N4-Acetylcytidine	0.971227	B(i)			166.055	284.082	NEG	0.000978922	0.00116667	0.00341928	0.00185496	3.81033e-05	0.00287175	3.89836e-05	0.000982946	4.00436e-05	0.0024832	0.00410363	0.00220896	0.085036	0.0810367	0.0979748	0.0880158	0.138751	0.0372738	0.0240231	0.0666827	0.117904	0.101746	0.190451	0.1367	0.07597	0.0603979	0.0381922	0.0581867	0.0420411	0.0755747	0.0693773	0.062331	0.0747366	0.0409683	0.0608617	0.0588555	0.0108543	0.0148926	0.0123934	0.0127134	0.0049203
172	Phthalic acid	0.97113	B(i)			219.281	165.02	NEG	0.15526	0.496592	0.149248	0.267033	0.146059	0.143508	0.144174	0.14458	0.149775	0.148255	0.142152	0.146728	0.325023	0.432564	0.273804	0.343797	0.352938	0.304951	0.226156	0.294682	0.401602	0.282738	0.401428	0.361923	0.149915	0.147929	0.15437	0.150738	0.134311	0.153112	0.152112	0.146512	0.141063	0.138889	0.140658	0.140204	0.17282	0.162357	0.157271	0.16415	0.170659
173	PC(22:2(13Z,16Z)/16:1(9Z))	0.970905	B(ii)			105.166	812.615	POS	0.202695	7.66674	0.216456	2.6953	0.373245	0.266361	0.654695	0.431434	1.82933	0.344332	0.272287	0.815315	0.75359	0.999745	0.532538	0.761958	0.329535	0.739251	0.752175	0.606987	0.522143	0.459276	0.47697	0.48613	0.207942	0.171966	0.168973	0.18296	0.208023	0.291643	0.299869	0.266512	0.22863	0.286575	0.283922	0.266376	0.0249718	0.197364	0.164091	0.128809	0.00620988
174	Uridine 5'-monophosphate	0.970424	B(ii)			258.982	323.03	NEG	0.0889684	0.0916939	0.0417232	0.0741285	0.0448724	0.0498325	0.0731631	0.055956	0.187901	0.195574	0.0732844	0.152253	0.200199	0.254529	0.0988261	0.184518	0.0209726	0.00370917	0.00538251	0.0100214	0.0293271	0.4349	0.0919594	0.185396	0.00608461	0.0229895	0.0570235	0.0286992	0.0166457	0.00516582	0.0118582	0.0112232	0.00968765	0.0210866	0.00949885	0.0134244	0.0369628	0.0158958	0.0213485	0.0247357	0.0144567
176	LysoPE(16:0/0:0)	0.96993	B(ii)			135.719	454.294	POS	1.14657	1.33548	0.651767	1.04461	0.42109	0.585385	0.615102	0.540526	0.911995	0.785812	0.689129	0.795645	1.85162	2.06742	2.49839	2.13915	2.83509	2.23026	2.01973	2.36169	2.29531	2.18506	1.98506	2.15514	0.88361	0.647835	0.522643	0.684696	0.416138	0.730948	0.878195	0.675094	0.61026	0.431008	0.599201	0.546823	0.134832	0.184377	0.177578	0.165596	0.131563
177	L-Glutamine	0.969658	B(i)			289.272	147.077	POS	0.374206	0.703253	0.394282	0.49058	0.309788	0.378739	0.443324	0.377284	0.453442	0.486045	0.469751	0.469746	0.161258	0.196607	0.267894	0.208586	0.135744	0.117364	0.119217	0.124108	0.0831843	0.242773	0.160468	0.162142	0.153152	0.230477	0.165818	0.183149	0.134638	0.198321	0.196535	0.176498	0.191106	0.103916	0.162178	0.1524	0.308203	0.371448	0.325043	0.334898	0.478391
178	Sucrose	0.968515	B(ii)			221.143	365.106	POS	0.22199	0.0338133	0.0284326	0.0947453	0.00708968	0.00887891	0.00916996	0.00837952	0.00948062	0.010161	1.23558	0.418408	0.0893904	0.0984763	0.0761139	0.0879935	0.0934714	0.0222766	0.0504117	0.0553866	0.0940368	0.0311911	0.128634	0.0846205	0.0419426	0.0485715	0.0510622	0.0471921	0.298042	0.141506	0.12105	0.186866	0.0486774	0.0459748	0.0527806	0.0491443	0.0087004	0.00720137	0.00876083	0.00822087	0.00529879
179	myo-Inositol	0.967574	B(ii)			233.893	179.056	NEG	0.508803	0.56877	0.415161	0.497578	0.379974	0.569943	0.481896	0.477271	0.480206	0.567065	0.494207	0.513826	1.38473	1.44003	1.12036	1.31504	2.12339	0.803641	0.852353	1.25979	1.65724	1.4763	1.56691	1.56682	8.50925	11.0769	9.75924	9.78178	10.4734	9.79971	7.72545	9.33285	9.43449	8.96008	10.4154	9.60332	7.81083	8.08842	5.70016	7.19981	2.58208
180	D-Glucuronic acid	0.967553	B(ii)			233.231	193.036	NEG	0.00298546	0.00725225	0.00495351	0.00506374	0.00321786	0.00422067	0.00549129	0.00430994	0.00616298	0.00461893	0.00795988	0.00624726	0.286746	0.233615	0.261113	0.260491	0.326212	0.137307	0.0866645	0.183395	0.408605	0.340853	0.330787	0.360081	10.0128	8.09064	10.1811	9.42818	4.57123	7.08742	3.82227	5.16031	5.79485	7.60861	5.70776	6.37041	0.0762089	0.0222942	0.0117119	0.0367384	0.00590152
181	2-Methylbutyroylcarnitine	0.967058	B(ii)			157.874	246.17	POS	0.034896	0.0356116	0.0441859	0.0382312	0.13799	0.321958	0.207654	0.222534	0.0373788	0.147523	0.102165	0.0956889	0.0964348	0.104769	0.238858	0.146687	0.725101	0.138404	0.084821	0.316109	0.273452	1.02362	0.290921	0.52933	0.129888	0.132521	0.375926	0.212778	0.392871	0.760512	0.642696	0.598693	0.671989	0.158634	0.434979	0.421867	0.0925191	0.0579636	0.061019	0.0705006	0.110869
182	5-Methylcytidine	0.966972	B(i)			151.202	258.109	POS	0.00479148	0.0067988	0.00684882	0.00614637	0.00217297	0.00554932	0.00431901	0.00401377	0.00640362	0.00451159	0.00441559	0.00511027	0.131265	0.0959987	0.117233	0.114832	0.154275	0.165743	0.175293	0.165104	0.201098	0.0314602	0.104828	0.112462	0.0223445	0.034254	0.00813393	0.0215775	0.162607	0.0644278	0.0985153	0.108517	0.0485582	0.0394776	0.0404767	0.0428375	0.0125994	0.0272037	0.023697	0.0211667	0.00661511
183	Uridine diphosphategalactose	0.965668	B(ii)			261.299	565.048	NEG	0.0166533	0.0116083	0.0133507	0.0138708	0.0158211	0.0466305	0.0330022	0.031818	0.00579501	0.0399336	0.0959005	0.0472097	1.03844	0.870442	0.0818445	0.663574	0.306835	0.0155739	0.00615984	0.109523	0.217868	0.181724	0.0632523	0.154282	0.00466733	0.0124243	0.0238253	0.013639	0.00864688	0.00101908	0.00136068	0.00367555	0.00332511	0.00835711	0.00354611	0.00507611	0.0877833	0.110221	0.0773767	0.0917938	0.0379517
184	D-Glyceraldehyde 3-phosphate	0.965563	B(ii)			307.399	168.981	NEG	0.00290641	0.0420536	0.00196567	0.0156419	0.00163767	0.00142272	0.00224962	0.00177	0.00201943	0.00149818	0.00211135	0.00187632	0.00390264	0.00287425	0.0017164	0.0028311	0.00223138	0.00187252	0.00231226	0.00213872	0.00149116	0.00268769	0.00265169	0.00227685	0.0020915	0.00199108	0.00296142	0.002348	0.00178469	0.00155321	0.0025001	0.001946	0.00211811	0.000898906	0.00133132	0.00144945	0.00130907	0.0017081	0.00165597	0.00155771	0.000544689
185	3-Hydroxymethylglutaric acid	0.963854	B(ii)			233.502	161.046	NEG	0.139893	0.105625	0.112203	0.11924	0.0675801	0.159197	0.103446	0.110074	0.124351	0.0993881	0.0966535	0.106797	2.64246	2.42889	1.74983	2.27373	3.08261	0.157082	0.235965	1.15855	2.73471	2.45998	2.43329	2.54266	0.592414	0.766156	0.70047	0.686347	0.9088	0.75335	0.581147	0.747765	0.725762	0.697244	0.775262	0.732756	0.522306	0.578279	0.373824	0.49147	0.190913
186	Nicotinamide ribotide	0.962827	B(ii)			270.85	335.064	POS	0.0025377	0.00287441	0.00611116	0.00384109	0.00805752	0.00610372	0.015457	0.00987273	0.00458574	0.00588943	0.00871835	0.00639784	0.00724879	0.0226018	0.01215	0.0140002	0.00320352	0.00553417	0.0162448	0.00832751	0.00708421	0.0623796	0.0329303	0.0341314	0.14028	0.219312	0.653009	0.337534	0.221116	0.112277	0.0289381	0.120777	0.506316	0.39829	0.410488	0.438365	0.0135998	0.00573232	0.00296668	0.00743293	0.000636938
187	Argininosuccinic acid	0.962511	B(ii)			272.057	291.13	POS	0.0599298	0.119812	0.0546459	0.0781291	0.0313113	0.137498	0.0912381	0.0866824	0.0659046	0.0800972	0.0818826	0.0759615	0.0244371	0.0313502	0.0213338	0.025707	0.049074	0.015809	0.00165285	0.0221786	0.0220389	0.0283222	0.0330557	0.0278056	0.376331	0.466022	0.271392	0.371248	0.493762	0.895642	0.919025	0.769476	0.722566	0.51587	0.477438	0.571958	0.0803569	0.0372539	0.0511955	0.0562688	0.0385269
188	Malonic acid	0.9619	B(ii)			213.837	103.004	NEG	0.0256159	0.0744735	0.0224808	0.0408567	0.0289179	0.0202372	0.0263856	0.0251802	0.0186844	0.025531	0.0201572	0.0214576	0.0272054	0.0276591	0.0269308	0.0272651	0.0370421	0.0311869	0.0322075	0.0334788	0.0285419	0.0390961	0.0258208	0.0311529	0.0683423	0.0296588	0.0292586	0.0424199	0.0241321	0.0322246	0.0322441	0.0295336	0.0426597	0.0345833	0.0391995	0.0388142	0.0220482	0.0197843	0.0163372	0.0193899	0.0151671
189	Sphingosine	0.961574	B(ii)			33.1334	300.29	POS	0.142602	0.887798	0.16056	0.396986	0.299652	0.220322	0.357244	0.292406	0.361738	0.227923	0.178732	0.256131	0.237108	0.281214	0.214136	0.244153	0.428897	0.876375	0.98918	0.764817	0.386762	0.344433	0.304065	0.345086	0.172326	0.139264	0.115749	0.142446	0.13676	0.21698	0.270152	0.207964	0.114432	0.130142	0.121477	0.122017	0.280571	0.161001	0.178337	0.206636	0.301528
190	D-Ribulose 5-phosphate	0.961502	B(ii)			259.203	229.013	NEG	1.27625	1.08227	1.17808	1.17887	1.01033	1.62066	1.57899	1.40332	1.73884	1.95086	1.94923	1.87964	0.691329	0.789386	0.532887	0.671201	0.248078	0.0773363	0.0833637	0.136259	0.30377	0.818465	0.374002	0.498745	0.30299	0.417746	0.548649	0.423128	0.522874	0.361244	0.120909	0.335009	0.419378	0.669118	0.311927	0.466808	0.37771	0.311267	0.311104	0.33336	0.281031
191	gamma-Glutamylisoleucine	0.959563	B(ii)			246.779	261.145	POS	0.303082	0.283689	0.299412	0.295394	0.243535	0.352684	0.266825	0.287681	0.33878	0.414216	0.466174	0.40639	2.39288	2.51836	2.23568	2.38231	1.9046	2.00504	1.43065	1.7801	1.76588	1.44063	1.58787	1.59813	0.254501	0.215338	0.250986	0.240275	0.295189	0.242434	0.206603	0.248075	0.222621	0.225337	0.209466	0.219141	0.196549	0.260214	0.177168	0.21131	0.0725264
192	Maleic acid	0.958738	B(ii)			235.794	115.004	NEG	0.193535	0.438436	0.372761	0.334911	0.404536	0.319602	0.295687	0.339942	0.231044	0.280589	0.320411	0.277348	0.290775	0.282401	0.209675	0.26095	0.503769	0.207626	0.270695	0.327363	0.43867	0.457488	0.363499	0.419886	0.190461	0.197325	0.188418	0.192068	0.215324	0.243308	0.231243	0.229958	0.265403	0.181229	0.19877	0.215134	0.544945	0.517008	0.534334	0.532096	0.382188
193	Gastrodin	0.95804	B(i)			163.843	285.095	NEG	0.136202	0.157419	0.135071	0.142897	0.0919499	0.143681	0.129854	0.121828	0.133777	0.137442	0.154449	0.141889	0.00933871	0.0113644	0.0118676	0.0108569	0.0476857	0.032422	0.0287735	0.0362937	0.0179079	0.0263782	0.0208459	0.0217107	0.0112501	0.0247478	0.00700842	0.0143354	0.0524746	0.0301675	0.0343858	0.0390093	0.030383	0.0334954	0.0254047	0.029761	0.0472226	0.0397681	0.041914	0.0429682	0.0256042
194	Taurine	0.957678	B(i)			183.966	124.008	NEG	19.9647	27.9554	17.928	21.9494	18.253	27.2124	23.9469	23.1374	21.3309	23.0687	24.1907	22.8634	30.6574	25.5211	29.2676	28.482	29.3864	17.5365	14.3859	20.4362	29.2864	38.221	31.6536	33.0536	10.248	11.0559	11.1679	10.8239	11.3877	13.7422	10.1942	11.7747	11.3955	11.3854	11.4677	11.4162	8.47551	9.68564	8.75628	8.97248	6.02493
195	Maltotriose	0.957374	B(ii)			263.227	503.163	NEG	0.0106199	0.000128832	0.00146799	0.00407224	0.0121393	0.00478496	0.0137763	0.0102335	0.0306181	0.0174859	0.0316835	0.0265959	7.26012	6.40693	2.94924	5.53876	7.6779	0.00917703	0.00555443	2.56421	6.3482	4.96105	1.45636	4.2552	0.00510422	0.00770469	0.00651074	0.00643988	0.0189603	0.00655029	0.0078251	0.0111119	0.00817934	0.00510087	0.00453146	0.00593722	0.000944729	0.0267047	0.00502109	0.0108902	0.0111756
196	D-Arabinose	0.957328	B(ii)			77.8918	149.046	NEG	0.587148	1.66018	1.29882	1.18205	0.835896	1.21401	0.948083	0.999331	0.749053	1.22256	1.47333	1.14832	4.35641	4.40206	4.73778	4.49875	3.47162	2.7212	2.46408	2.88563	3.31963	3.54316	4.25777	3.70685	4.01982	3.31482	2.56104	3.29856	1.76222	2.72947	2.90372	2.46514	2.85183	2.59239	2.36887	2.60436	0.348421	0.353188	0.342778	0.348129	0.222672
197	Xanthine	0.956459	B(i)			132.941	151.026	NEG	8.24036	4.22518	9.68809	7.38454	9.32878	16.4478	9.29627	11.6909	8.06817	10.3244	11.8429	10.0785	26.5209	22.0416	26.7287	25.097	38.6788	25.7644	23.5618	29.335	33.116	26.938	30.5621	30.2054	18.1838	14.8787	18.5614	17.2079	16.6572	26.6573	27.5445	23.6197	25.5992	18.2096	26.4198	23.4095	5.24591	5.72186	6.9461	5.97129	3.9047
198	L-Proline	0.956392	B(i)			288.891	116.071	POS	0.0441538	0.0859121	0.0538201	0.0612953	0.0577158	0.0832038	0.0820309	0.0743168	0.0520505	0.0520818	0.0823478	0.06216	0.423422	0.430666	0.493121	0.44907	0.665707	0.791741	0.644336	0.700595	0.590808	0.42821	0.550326	0.523114	0.236081	0.221193	0.154199	0.203824	0.182002	0.247462	0.264532	0.231332	0.209671	0.164918	0.220817	0.198469	0.0471889	0.0481182	0.0496853	0.0483308	0.0530683
199	Cytidine	0.956137	B(ii)			150.654	242.079	NEG	0.443941	0.428769	0.532676	0.468462	0.190423	0.494676	0.346802	0.343967	0.446955	0.500963	0.369749	0.439222	0.126821	0.122483	0.0583075	0.102537	0.146129	0.122755	0.14495	0.137945	0.255302	0.0228905	0.0535753	0.110589	0.0241568	0.031828	0.0520463	0.0360104	0.0491124	0.0278051	0.0405678	0.0391618	0.0224144	0.0298338	0.0243032	0.0255171	0.215449	0.13133	0.248449	0.19841	0.159066
200	2-Hydroxyethanesulfonate	0.95606	B(ii)			104.103	124.992	NEG	0.0540148	0.0514071	0.0480877	0.0511699	0.0510669	0.109534	0.0607468	0.0737827	0.106352	0.100785	0.0857241	0.0976205	0.141183	0.0807074	0.103259	0.108383	0.108166	0.084075	0.0818482	0.0913629	0.099726	0.13924	0.150212	0.129726	0.0369948	0.0540596	0.0437316	0.0449287	0.179358	0.0769089	0.106522	0.12093	0.110821	0.14125	0.10689	0.119654	0.0502339	0.276091	0.0841301	0.136818	0.0552888
202	Betaine aldehyde	0.95552	B(ii)			180.996	102.091	POS	0.0304512	0.0673179	0.028699	0.042156	0.0326642	0.0294339	0.030177	0.0307584	0.0341225	0.0343752	0.0348098	0.0344358	2.07287	2.76798	1.31766	2.05284	1.73165	2.92276	2.1059	2.25344	2.13461	0.636741	1.30286	1.35807	5.62269	4.42349	1.89818	3.98145	1.65588	3.08176	4.98475	3.2408	3.16884	4.88362	2.59405	3.54884	0.128385	0.0574874	0.0728622	0.0862448	0.0554309
204	Uric acid	0.95435	B(ii)			97.0758	167.022	NEG	0.0386485	0.0569761	0.048783	0.0481359	0.0493787	0.105713	0.107454	0.0875152	0.0565275	0.086877	0.0871868	0.0768638	0.30149	0.252578	0.517377	0.357149	0.415343	0.316057	0.37445	0.368617	0.617178	0.178146	0.750905	0.51541	0.0624635	0.0722777	0.0628559	0.0658657	0.257939	0.193273	0.168635	0.206616	0.13485	0.0972471	0.19544	0.142512	0.0538036	0.0787169	0.067852	0.0667908	0.0299923
205	Dephospho-CoA	0.954324	B(ii)			215.82	686.142	NEG	0.0061095	0.000128832	0.00388076	0.00337303	0.00720812	0.00203314	0.0244653	0.0112355	0.013865	0.00970817	0.0140175	0.0125302	0.141093	0.142086	0.146271	0.14315	0.0487822	0.0231877	0.0230476	0.0316725	0.0791469	0.199631	0.105813	0.128197	0.0050194	0.00462345	0.0068165	0.00548645	0.00244489	0.00226857	0.00032362	0.00167903	0.00315029	0.00537993	0.00300477	0.003845	0.00502501	0.0030455	0.00448123	0.00418391	0.00451359
206	Cytosine	0.954115	B(i)			150.806	112.051	POS	0.395936	0.459951	0.452037	0.435974	0.247187	0.492435	0.392995	0.377539	0.486906	0.513104	0.404936	0.468315	0.370696	0.291875	0.284535	0.315702	0.34019	0.234203	0.303815	0.292736	0.43621	0.313562	0.337507	0.362426	0.156124	0.161212	0.232512	0.183283	0.168385	0.141013	0.149254	0.152884	0.12066	0.130429	0.127969	0.126353	0.309	0.292244	0.377644	0.326296	0.16982
207	PC(22:4(7Z,10Z,13Z,16Z)/18:2(9Z,12Z))	0.953163	B(ii)			176.578	834.601	POS	0.0226723	0.061102	0.0165968	0.033457	0.0222391	0.00647783	0.069515	0.032744	0.0336758	0.0263854	0.0139706	0.0246773	0.00266955	0.00216251	0.00339816	0.00274341	0.00140488	0.00225433	0.00532124	0.00299349	0.00323499	0.00580783	0.00286966	0.00397083	0.000450202	0.000290385	3.24336e-05	0.000257673	0.000516007	0.000691671	3.42819e-05	0.000413986	0.000312389	3.2711e-05	0.000550725	0.000298608	0.000448525	0.000169006	0.000692295	0.000436608	0.00041711
208	PC(22:6(4Z,7Z,10Z,13Z,16Z,19Z)/16:0)	0.952606	B(ii)			183.638	806.571	POS	0.0117364	0.0326467	0.00798045	0.0174545	0.0118262	0.0807828	0.0102078	0.0342723	0.0139805	0.00964521	0.00547796	0.00970123	0.005321	0.00581624	0.00608791	0.00574172	0.0035626	0.000755764	0.00342111	0.00257983	0.00256646	0.00213447	0.00305419	0.00258504	0.00130208	0.00172147	0.00413272	0.00238542	0.00158153	0.00203531	0.003036	0.00221762	0.00337985	0.0121795	0.00153944	0.00569958	0.00329922	0.00187961	0.00423328	0.00313737	0.0054998
211	Succinyladenosine	0.950697	B(ii)			223.157	384.121	POS	0.00115114	0.00237814	0.00263029	0.00205319	0.00187452	0.000626126	0.000705316	0.00106865	0.000933811	0.00190598	0.00356779	0.00213586	0.00457798	0.00677823	0.0069197	0.00609197	0.00180829	0.00633121	0.00882927	0.00565626	2.84437e-05	0.00258723	0.00536213	0.00265927	0.0918241	0.0607108	0.0338859	0.0621403	0.0353856	0.0342873	0.103551	0.0577415	0.0668948	0.0356207	0.0593425	0.0539527	2.54349e-05	2.37676e-05	2.3787e-05	2.43299e-05	2.2082e-05
212	Asymmetric dimethylarginine	0.95033	B(ii)			283.173	203.151	POS	0.178807	0.164434	0.157372	0.166871	0.166118	0.234088	0.204738	0.201648	0.224244	0.259569	0.209864	0.231226	1.55069	1.48973	1.08725	1.37589	5.06016	3.03784	1.70796	3.26865	3.02484	1.25089	1.79479	2.02351	2.91764	2.50864	1.48079	2.30236	1.91684	2.40417	3.14352	2.48818	2.69096	2.37433	2.30291	2.45607	0.0764654	0.0454961	0.0517545	0.0579053	0.0698231
215	N,N-Dimethylguanosine	0.948891	B(i)			117.119	312.13	POS	0.00366249	6.28562e-05	0.00469837	0.00280791	0.00238228	0.0100558	0.00275427	0.00506412	0.00287702	0.00212547	0.00643838	0.00381362	0.00672559	0.0123719	0.00940673	0.0095014	0.0135791	0.00760559	0.0182666	0.0131504	0.0145867	0.00811734	0.00925747	0.0106538	0.0422653	0.0405535	0.0161945	0.0330044	0.208261	0.0483277	0.113005	0.123198	0.0728617	0.0341396	0.0464986	0.0511666	0.00900725	0.0125763	0.0110565	0.01088	0.00460309
216	DL-Tryptophan	0.948879	B(i)			166.393	203.083	NEG	0.0760023	0.000128832	0.0957298	0.057287	0.116474	0.199786	0.188294	0.168185	0.113632	0.122473	0.221883	0.152663	0.682289	0.635672	0.740258	0.686073	1.36982	0.813479	0.468396	0.883898	1.26694	0.918791	1.05229	1.07934	0.683852	0.541948	0.437206	0.554336	0.476804	0.76113	1.02567	0.754535	0.811732	0.543205	0.697954	0.684297	0.164143	0.180893	0.149856	0.164964	0.176156
217	2-Methylpiperidine	0.948364	B(ii)			10.824	100.112	POS	0.0276705	0.0775349	0.0276423	0.0442826	0.0279142	0.0302448	0.0298498	0.0293363	0.0305407	0.0318921	0.0281182	0.0301837	0.0368852	0.0340594	0.0350297	0.0353247	0.0374118	0.0366333	0.0403511	0.0381321	0.0401666	0.034484	0.0369024	0.0371843	0.0440368	0.0427121	0.0449006	0.0438832	0.0427692	0.0481812	0.0484246	0.0464583	0.0419627	0.0437282	0.0446507	0.0434472	0.0334306	0.0321008	0.031885	0.0324721	0.0285565
218	gamma-Aminobutyric acid	0.947899	B(ii)			242.795	104.071	POS	0.0517568	0.133735	0.0375049	0.0743323	0.0621952	0.0495299	0.0423526	0.0513592	0.0517731	0.0467112	0.0421836	0.0468893	0.137929	0.324077	0.343689	0.268565	0.153229	0.0868127	0.0842455	0.108096	0.120503	0.30884	0.215105	0.214816	0.648912	0.958887	0.846221	0.818007	0.774096	0.728136	0.443627	0.64862	0.770807	0.717596	0.734751	0.741051	0.738357	0.513777	0.839125	0.697086	0.476506
219	Choline	0.947889	B(i)			166.792	104.107	POS	6.41491	10.4959	6.01628	7.64235	5.67509	6.80385	5.42152	5.96682	6.3338	7.10363	6.62277	6.68673	9.64351	11.5261	10.7383	10.636	14.0638	14.2249	13.4741	13.921	10.972	10.2863	10.7831	10.6805	40.9793	38.5775	40.8467	40.1345	31.387	38.9839	35.2212	35.1974	41.2584	33.8432	38.1918	37.7645	13.7563	11.8136	11.1773	12.2491	7.79698
220	7-Methylxanthine	0.947417	B(i)			237.517	165.041	NEG	0.0332001	0.113088	0.0341664	0.0601514	0.0332698	0.0315505	0.0337677	0.0328626	0.0342958	0.0341139	0.0353873	0.034599	0.096568	0.140427	0.087299	0.108098	0.0926263	0.093269	0.064178	0.0833577	0.117123	0.0713398	0.108288	0.0989171	0.0556242	0.0348215	0.0563024	0.048916	0.0496724	0.0564026	0.0474878	0.0511876	0.0562326	0.0140666	0.0466939	0.0389977	0.0241728	0.0225835	0.0289315	0.0252293	0.0218313
221	Pyruvic acid	0.947275	B(ii)			56.2285	87.0089	NEG	1.94	6.80131	4.32227	4.35453	8.71549	9.27819	6.59779	8.19716	4.72489	4.45948	4.59226	4.59221	14.9562	12.6851	21.7002	16.4471	42.2863	23.7961	19.2044	28.4289	15.6015	15.8441	13.1306	14.8587	26.3657	33.7877	29.6922	29.9485	21.3053	32.3335	25.7332	26.4574	31.257	29.0548	34.2528	31.5215	5.88691	9.43107	6.76144	7.35981	8.61095
222	Cholesterol sulfate	0.946428	B(ii)			16.6505	465.305	NEG	8.6407	28.4035	9.09603	15.3801	6.29541	12.1735	13.2334	10.5675	2.07116	4.52912	19.3973	8.66585	68.7365	64.0456	57.2879	63.3567	18.8879	28.0313	41.7077	29.5423	78.0386	123.055	133.632	111.575	34.26	33.9058	33.8752	34.0137	22.884	29.3303	32.3258	28.18	28.3013	24.907	32.6813	28.6298	3.65718	2.94658	3.38975	3.33117	3.31113
224	D-Maltose	0.945137	B(ii)			221.993	341.109	NEG	0.144829	0.0309642	0.0207192	0.0655043	0.0292405	0.0448212	0.052233	0.0420982	0.0827164	0.0503257	0.68194	0.271661	0.458153	0.44276	0.286215	0.395709	0.451955	0.0414387	0.0169102	0.170101	0.431165	0.329955	0.151389	0.30417	0.0022957	0.011085	0.0128689	0.00874988	0.0698934	0.0327379	0.0273259	0.0433191	0.00931552	0.0102657	0.0117552	0.0104455	0.00204894	0.00167643	0.00292325	0.00221621	0.00202928
225	Oleoyl glycine	0.944049	B(ii)			33.9539	338.272	NEG	3.94897e-05	0.000128832	3.93156e-05	6.92123e-05	3.81033e-05	3.96823e-05	3.89836e-05	3.89231e-05	4.00436e-05	3.84719e-05	3.73951e-05	3.86368e-05	0.0770644	0.0700573	0.0242411	0.0571209	0.0748642	0.180501	0.159603	0.138323	0.128468	0.0213935	0.0255026	0.0584548	0.0361463	0.0281711	0.0195058	0.0279411	0.00843098	0.0161143	0.0157056	0.013417	0.0154309	0.0333834	0.01547	0.0214281	0.00190089	4.01331e-05	4.04322e-05	0.000660485	3.84356e-05
226	Oxypurinol	0.943447	B(i)			151.774	151.026	NEG	0.192428	0.111644	0.212122	0.172065	0.251416	0.450301	0.265007	0.322241	0.230847	0.180959	0.284331	0.232046	0.452053	0.305917	0.807583	0.521851	1.16444	0.727216	0.772296	0.887984	0.544779	0.680472	0.787171	0.670807	0.194172	0.152442	0.159405	0.168673	0.288264	0.594364	0.590974	0.491201	0.47648	0.231401	0.548571	0.418818	0.0959567	0.121154	0.139191	0.118767	0.111992
227	NAD	0.943349	B(ii)			256.45	664.117	POS	0.00334899	0.00367961	0.00424318	0.00375726	0.00353956	0.0053354	0.00668956	0.00518817	0.00298565	0.00251887	0.00206533	0.00218995	0.0630011	0.0780887	0.0639011	0.0683303	0.0519945	0.0407203	0.0309381	0.0412176	0.074177	0.10426	0.0868303	0.0884224	0.0402971	0.0355827	0.0821258	0.0526685	0.0250401	0.0174773	0.013067	0.0185281	0.0421816	0.0355742	0.0399367	0.0392308	0.0172172	0.0245051	0.0177582	0.0198268	0.00538032
228	trans-Aconitic acid	0.943328	B(ii)			259.211	173.01	NEG	0.034093	0.16111	0.0337154	0.0763061	0.0356382	0.0352787	0.071834	0.0475837	0.0302058	0.033812	0.0325415	0.0321864	0.0303116	0.0268433	0.031127	0.0294273	0.0275005	0.0380977	0.0280649	0.0312211	0.0344265	0.0430957	0.034468	0.0373301	0.0372762	0.0159859	0.195242	0.0828345	0.193453	0.0111887	0.0280205	0.077554	0.0810165	0.00904252	0.131879	0.0739792	0.13605	0.119506	0.134522	0.130026	0.142702
229	Biochanin A	0.942211	B(i)			139.044	285.083	POS	0.0285564	0.179196	0.00494644	0.0708995	0.0429875	0.0385683	0.0302525	0.0372694	0.0168	0.0168709	0.0113918	0.0150209	0.0587243	0.0320831	0.0682077	0.053005	0.216862	0.227654	0.272452	0.23899	0.132998	0.0896946	0.131862	0.118185	0.0774184	0.0576225	0.0635624	0.0662011	0.0680924	0.234497	0.262001	0.188197	0.192313	0.0901194	0.210461	0.164298	0.00110352	0.00596722	0.00299805	0.00335627	0.00285088
230	1-Aminocyclopropanecarboxylic acid	0.942188	B(ii)			237.641	102.055	POS	0.188487	0.0588971	0.11386	0.120414	0.0940073	0.139251	0.123004	0.118754	0.173564	0.222642	0.167003	0.187736	0.169057	0.203316	0.132913	0.168429	0.375303	0.246429	0.184474	0.268735	0.287128	0.150041	0.179865	0.205678	0.621944	0.504433	0.666428	0.597602	0.489713	0.560337	0.433947	0.494666	0.608844	0.472338	0.590886	0.557356	0.536595	0.432516	0.475535	0.481549	0.317222
231	Prolyl-Alanine	0.942164	B(ii)			36.1364	187.108	POS	2.34083e-05	6.28562e-05	2.19957e-05	3.60867e-05	0.00137331	2.32198e-05	0.00779262	0.00306305	0.00259599	0.00447301	0.00438044	0.00381648	0.0347534	0.0306657	0.0382574	0.0345588	0.0525965	0.0540883	0.0365151	0.0477333	0.0231646	0.0412544	0.0197249	0.028048	0.0270933	0.0158597	0.0146852	0.0192127	0.0331911	0.0285184	0.0401948	0.0339681	0.00519897	0.0163346	0.0120102	0.0111812	0.00155016	2.37676e-05	2.3787e-05	0.000532572	2.2082e-05
232	Valyl-Alanine	0.939235	B(ii)			26.9339	189.124	POS	0.00716654	0.0186826	0.00424771	0.0100323	0.0145118	0.0130863	0.0139644	0.0138542	0.00711484	0.0197358	0.0231776	0.0166761	0.125804	0.117781	0.175959	0.139848	0.178342	0.182523	0.182861	0.181242	0.0697151	0.138523	0.0807002	0.0963128	0.0560888	0.0477415	0.0311239	0.0449847	0.152958	0.0679323	0.0617615	0.0942172	0.0545699	0.0921114	0.0555437	0.0674083	0.00613982	0.0126636	0.0123379	0.0103805	0.00760713
233	Asparaginyl-Hydroxyproline	0.934631	B(ii)			204.218	246.11	POS	0.00707287	0.0227233	0.00380369	0.0112	0.00298401	0.0053121	0.00624168	0.00484593	0.00619759	0.00965622	0.0129014	0.00958506	0.0271059	0.048576	0.0526151	0.0427657	0.026531	0.0173093	0.0046438	0.0161614	0.0443557	0.047774	0.0280232	0.040051	0.0236378	0.0262279	0.0295094	0.0264584	0.0247566	0.0209344	0.0190498	0.0215803	0.0317922	0.0214981	0.0296751	0.0276551	0.00315957	0.00114543	0.0016525	0.00198584	0.000811669
234	Gallic acid	0.933461	B(ii)			84.5005	169.018	NEG	0.761622	0.764437	0.405076	0.643712	2.21301	5.06664	1.65622	2.97863	2.05186	2.51214	1.24063	1.93487	3.89016e-05	3.71781e-05	3.82224e-05	3.81007e-05	0.0397304	0.00969609	3.68291e-05	0.0164878	3.69417e-05	3.85462e-05	0.00218996	0.000755149	0.00338635	0.00569869	0.0151424	0.00807581	0.0929476	0.0124344	0.0144892	0.0399571	0.0149419	0.0165456	0.00684008	0.0127759	0.27285	0.426098	0.423832	0.37426	0.141094
236	a-L-Arabinofuranosyl-(1->3)-b-D-xylopyranosyl-(1->4)-D-xylose	0.932702	B(ii)			279.554	415.135	POS	0.0863959	0.0414219	0.0792407	0.0690195	0.045031	0.0913933	0.0655862	0.0673368	0.0564472	0.0626639	0.0747885	0.0646332	0.0280691	0.0214095	0.015224	0.0215676	0.00668804	0.0153397	0.0161131	0.0127136	0.00965126	0.027769	0.0207755	0.0193986	0.0299768	0.0230428	0.0318874	0.0283023	0.0146024	0.0187338	0.014807	0.0160477	0.0227339	0.0117743	0.0210621	0.0185234	0.00234027	0.00302357	0.0022411	0.00253498	0.00155963
237	UDP-N-acetyl-alpha-D-galactosamine	0.931512	B(ii)			254.989	606.076	NEG	0.146704	0.0288454	0.0640542	0.079868	0.159319	0.176689	0.23247	0.189493	0.227622	0.316825	0.232117	0.258855	1.78067	1.89333	1.69697	1.79032	0.570529	0.0550791	0.0370877	0.220899	0.690704	2.32882	0.718094	1.24587	0.0164343	0.0556922	0.0988432	0.0569899	0.0610953	0.0117168	0.00379144	0.0255345	0.0167826	0.0357828	0.0219747	0.0248467	0.317982	0.342149	0.292736	0.317622	0.233122
239	Betaine	0.930639	B(i)			172.703	118.086	POS	1.77019	2.08116	1.52408	1.79181	2.14561	1.74118	2.13725	2.00801	2.18423	2.30244	1.89745	2.12804	10.4619	10.3538	10.3309	10.3822	16.2804	15.4513	17.9543	16.562	11.0469	12.0903	11.0538	11.397	9.08416	8.36422	9.63018	9.02619	14.8962	13.0451	11.5929	13.1781	11.2159	10.9505	12.505	11.5571	1.22026	1.07818	0.937413	1.07862	0.800265
240	Dehydroascorbic acid	0.930587	B(ii)			30.7673	173.009	NEG	0.190189	0.191875	0.177235	0.186433	0.130934	0.233984	0.161778	0.175565	0.13633	0.232448	0.27795	0.215576	0.428025	0.284909	0.342236	0.351723	0.474573	0.238108	0.399979	0.370887	0.518409	0.437969	0.433586	0.463321	0.462391	0.44765	0.601138	0.503726	0.424728	0.349565	0.582128	0.45214	0.333836	0.440243	0.421912	0.398664	0.898526	0.997985	0.778052	0.891521	0.465034
241	L-Asparagine	0.930437	B(ii)			227.613	131.047	NEG	0.0634147	0.0474853	0.0474036	0.0527679	0.0570913	0.121594	0.0827414	0.0871421	0.0596023	0.0869418	0.0997652	0.0821031	0.253847	0.278716	0.33933	0.290631	0.407111	0.483215	0.290354	0.39356	0.370507	0.326961	0.409668	0.369045	0.750332	0.615737	0.391092	0.585721	0.426691	0.64285	0.853331	0.640957	0.660313	0.561114	0.598783	0.606737	0.0651484	0.0581821	0.055332	0.0595541	0.0356224
242	N-Arachidonoyl glycine	0.93008	B(ii)			32.2522	360.256	NEG	3.94897e-05	0.000128832	3.93156e-05	6.92123e-05	3.81033e-05	3.96823e-05	3.89836e-05	3.89231e-05	4.00436e-05	3.84719e-05	3.73951e-05	3.86368e-05	0.00536858	0.0101055	3.82224e-05	0.00517076	0.0228737	0.0421731	0.0284455	0.0311641	0.0244402	3.85462e-05	0.00267376	0.00905085	0.0631067	0.0279317	0.0360146	0.042351	0.0164218	0.0263778	0.0203754	0.0210583	0.0381718	0.0286813	0.0315166	0.0327899	0.0181696	0.00808289	0.00902022	0.0117576	3.84356e-05
243	3-Methoxy-4-hydroxyphenylethyleneglycol sulfate	0.929939	B(ii)			26.637	263.024	NEG	3.94897e-05	0.000128832	3.93156e-05	6.92123e-05	3.81033e-05	3.96823e-05	3.89836e-05	3.89231e-05	4.00436e-05	3.84719e-05	3.73951e-05	3.86368e-05	0.0290824	3.71781e-05	0.00825307	0.0124575	0.055981	3.57481e-05	0.0124283	0.022815	0.0286851	0.00576557	0.0293854	0.0212787	0.179246	0.339439	0.205335	0.24134	6.08196	0.851063	1.40813	2.78038	0.697168	1.17366	0.491782	0.787538	4.00687e-05	0.00319631	4.04322e-05	0.00109227	0.0142342
244	Perillic acid	0.928834	B(ii)			31.9982	165.093	NEG	0.143289	0.411331	0.105595	0.220071	0.0554599	0.153153	0.0736207	0.0940777	0.114352	0.105263	0.108654	0.109423	0.18404	0.167503	0.0842211	0.145255	0.176618	0.0773397	0.0753482	0.109769	0.164393	0.0948293	0.0797915	0.113005	0.134316	0.151839	0.288022	0.191393	0.120688	0.229038	0.209413	0.18638	0.307903	0.154021	0.251453	0.237793	0.0159883	0.012885	0.0173636	0.0154123	0.00447833
245	Romucosine A	0.928789	B(ii)			159.117	326.146	POS	0.00149079	0.00054576	0.00148912	0.00117522	0.000436356	0.00126088	0.00109416	0.000930464	0.0017559	0.000747574	0.000646289	0.00104992	0.00454525	0.00494117	0.00751213	0.00566618	0.0040097	0.00432435	0.0056925	0.00467552	0.00564683	0.00667565	0.00882655	0.00704968	0.00518114	0.00538751	0.0029386	0.00450241	0.0854019	0.016623	0.0355846	0.0458698	0.0147704	0.0121911	0.0145581	0.0138399	0.000329228	0.000718958	0.000465775	0.000504654	2.2082e-05
246	PC(P-18:1(9Z)/16:0)	0.928735	B(ii)			40.4479	744.593	POS	0.315123	0.923244	0.401917	0.546761	0.228582	1.32277	0.818737	0.790031	0.344699	0.359446	0.315216	0.339787	0.160807	0.240573	0.178584	0.193321	0.319962	0.0937162	0.251623	0.221767	0.247791	0.158115	0.217342	0.20775	0.737088	0.740222	0.543198	0.673503	0.656546	0.789018	0.747599	0.731055	0.583716	0.496516	0.552719	0.544317	0.176945	0.109743	0.0727653	0.119818	0.320886
247	Gluconic acid	0.927635	B(ii)			232.402	195.051	NEG	0.0198101	0.00472748	0.0158229	0.0134535	0.0134992	0.0472444	0.0291204	0.0299547	0.0232166	0.0448332	0.0359961	0.034682	0.318295	0.432079	0.631513	0.460629	0.592996	0.801238	0.66777	0.687334	1.24624	0.447855	0.318399	0.670831	0.923385	0.601242	1.9662	1.16361	1.2434	0.998673	0.600496	0.947524	1.24801	0.594443	0.759456	0.867304	0.0237043	0.0327203	0.0181327	0.0248524	0.0355992
248	N-Acetyldopamine	0.927221	B(ii)			203.525	196.097	POS	0.0228618	0.0326414	0.0227248	0.026076	0.0194106	0.0296837	0.0435181	0.0308708	0.0283541	0.0357255	0.0400383	0.034706	0.0154887	0.0200289	0.0260967	0.0205381	0.0241745	0.014767	0.0214003	0.020114	0.0292862	0.0302181	0.0310024	0.0301689	0.00821163	0.00745468	0.0150389	0.0102351	0.00936223	0.0123999	0.0124238	0.0113953	0.012392	0.00827036	0.0149573	0.0118732	0.00581677	0.00529267	0.00480481	0.00530475	0.00480353
249	Creatinine	0.926107	B(ii)			91.2514	114.066	POS	1.26137	1.23173	1.22206	1.23839	1.44181	1.88586	2.00484	1.7775	1.29648	1.92647	2.24236	1.82177	0.844179	0.622481	1.25541	0.907355	3.37443	0.71959	1.14936	1.74779	0.857609	1.59253	1.65694	1.36902	3.52049	6.3368	4.45191	4.76973	26.8388	6.11996	7.4254	13.4614	16.5723	11.0635	11.6506	13.0955	1.47206	1.43666	1.16291	1.35721	1.04098
250	Ornithine	0.924493	B(ii)			288.98	133.097	POS	0.00574832	0.0208763	0.0241424	0.0169223	0.0580305	0.0184483	0.0362044	0.0375611	0.00803436	0.022746	0.0464948	0.0257584	0.644785	0.695096	0.757997	0.699293	1.2379	1.18533	1.0281	1.15044	0.98817	0.68865	0.895967	0.857596	0.0920632	0.100256	0.0626001	0.0849732	0.0543111	0.0913779	0.073798	0.0731623	0.0773774	0.0381121	0.0762962	0.0639286	0.00741282	0.0117561	0.0500668	0.0230786	0.032939
251	Xylitol	0.923704	B(i)			147.496	151.061	NEG	0.0222696	0.0587497	0.0359271	0.0389821	0.0228599	0.0386444	0.052051	0.0378517	0.0319667	0.0436055	0.0826845	0.0527522	0.131275	0.370691	0.164522	0.222163	0.0823331	3.57481e-05	3.68291e-05	0.0274685	0.429122	0.332242	0.291085	0.350817	0.608688	0.345133	0.348336	0.434052	0.147378	0.0453222	0.112251	0.10165	0.146148	0.228253	0.164845	0.179749	0.0341444	0.0490787	0.0519764	0.0450665	0.0122363
253	dGTP	0.921549	B(ii)			280.21	505.99	NEG	0.0238587	0.0554821	0.0239558	0.0344322	0.0426277	0.0385571	0.0395303	0.0402383	0.0365298	0.0285662	0.0343686	0.0331549	0.00956213	0.0207045	0.0306979	0.0203215	0.079	0.0569416	0.0477025	0.0612147	0.0380601	0.0163942	0.0420951	0.0321831	0.110067	0.142338	0.151064	0.13449	0.104282	0.0786936	0.0477802	0.0769184	0.0767407	0.133545	0.0931247	0.101137	0.0443775	0.0419118	0.0484663	0.0449185	0.0438491
254	Prostaglandin D2	0.921155	B(ii)			45.4845	351.218	NEG	0.00874218	0.000128832	0.014842	0.00790434	0.00308246	0.014733	3.89836e-05	0.00595147	4.00436e-05	0.00856534	0.00723734	0.00528091	0.00897766	0.0112643	0.00652893	0.00892363	0.0611508	0.0299189	0.0209538	0.0373412	0.0265774	0.00156731	0.0229205	0.0170218	0.0935086	0.129164	0.374843	0.199172	0.0793534	0.0912092	0.200355	0.123639	0.120011	0.100182	0.282617	0.167603	0.0758187	0.0860768	0.110517	0.0908043	0.0655432
255	Deoxyuridine	0.92072	B(ii)			47.801	227.068	NEG	0.0760127	0.111376	0.330065	0.172485	0.157429	0.261839	0.036219	0.151829	0.021879	0.0525467	0.404123	0.159516	0.113487	0.0879916	0.105076	0.102185	0.654721	0.238697	0.0642711	0.31923	0.186812	0.235073	0.360704	0.260863	0.236438	0.259183	0.367843	0.287821	0.735691	0.431348	0.430481	0.532507	0.452524	0.310965	0.435933	0.399808	0.102576	0.26035	0.192289	0.185072	0.115279
257	Aconine	0.918714	B(i)			155.318	544.27	NEG	0.0296037	0.0207533	0.0356394	0.0286655	0.0312487	0.0267953	0.0366731	0.0315724	0.0342112	0.0320223	0.0470286	0.0377541	0.910848	0.770094	0.808701	0.829881	0.886487	0.558005	0.461705	0.635399	1.02369	0.924853	0.992623	0.980387	0.630694	0.555465	0.453633	0.546598	0.279994	0.415086	0.474298	0.389793	0.519845	0.397544	0.43717	0.45152	0.0212978	0.0218457	0.0186999	0.0206145	0.0264136
258	PC(22:6(4Z,7Z,10Z,13Z,16Z,19Z)/18:1(11Z))	0.917942	B(ii)			80.6661	832.584	POS	0.103905	0.421565	0.083263	0.202911	0.125496	0.0814565	0.0640342	0.0903288	0.242498	0.0715155	0.0742832	0.129432	0.234896	0.124112	0.10042	0.153143	0.177009	0.113546	0.0636534	0.11807	0.182895	0.123107	0.162811	0.156271	0.114493	0.395967	0.100906	0.203789	0.0808246	0.126773	0.211844	0.139814	0.105002	0.102271	0.117213	0.108162	0.042052	0.0736975	0.0785573	0.0647689	0.0226224
259	N-Acetyl-D-Glucosamine 6-Phosphate	0.917827	B(ii)			262.004	300.05	NEG	0.0525777	0.0860075	0.106646	0.0817439	0.0654041	0.10212	0.0880547	0.0851929	0.0339776	0.0660108	0.100405	0.0667979	0.208635	0.260823	0.232009	0.233822	0.430976	0.245183	0.129629	0.268596	0.403138	0.189034	0.247283	0.279818	0.527291	0.596192	0.771198	0.63156	0.875447	0.62476	0.389043	0.62975	0.544679	0.680711	0.540004	0.588465	0.100482	0.106076	0.083996	0.0968515	0.0511727
260	Sphinganine	0.91687	B(ii)			28.9286	302.306	POS	0.0252465	0.0292562	0.0236078	0.0260368	0.0578891	0.0400862	0.0179587	0.0386446	0.0796518	0.0706734	0.0566345	0.0689866	0.102297	0.0928448	0.0816583	0.0922668	0.0814823	0.126247	0.0513591	0.0863628	0.0743109	0.0694764	0.0626791	0.0688221	0.0393929	0.0878294	0.0543434	0.0605219	0.0371062	0.0281876	0.0800537	0.0484492	0.0616083	0.151749	0.144724	0.119361	0.0691435	0.133564	0.0387981	0.080502	0.0861696
261	Dimethylethanolamine	0.916494	B(ii)			163.288	90.0916	POS	0.0120588	0.0256866	0.0104832	0.0160762	0.0112666	0.0105038	0.0127539	0.0115081	0.0139284	0.0134333	0.0122892	0.013217	0.0165758	0.0184906	0.0157442	0.0169368	0.0221348	0.0157977	0.0196303	0.0191876	0.0175796	0.0173592	0.018602	0.0178469	0.0474441	0.0416693	0.0588078	0.0493071	0.0285043	0.0463769	0.0260616	0.0336476	0.0450207	0.0383806	0.0449072	0.0427695	0.0200889	0.0120669	0.0138113	0.0153223	0.0137526
262	Guanidoacetic acid	0.915828	B(ii)			216.172	118.061	POS	0.00671547	0.0225201	0.0058999	0.0117118	0.00465541	0.00411587	0.00155438	0.00344189	0.00547699	0.00783981	0.00364917	0.00565533	0.0919522	0.10119	0.0672285	0.0867901	0.133082	0.126648	0.0811892	0.11364	0.0973561	0.0633246	0.0649738	0.0752182	0.83114	0.816079	0.706684	0.784635	0.350248	0.334726	0.381318	0.355431	0.681865	0.582321	0.535441	0.599876	0.0152185	0.00746788	0.0136408	0.0121091	0.00679982
263	N-Alpha-acetyllysine	0.91509	B(ii)			233.434	189.124	POS	0.0114192	0.0229203	0.00899341	0.0144443	0.00375491	0.0160648	0.0133927	0.0110708	0.0105742	0.00975452	0.00733827	0.00922233	0.20478	0.0678635	0.0413977	0.10468	0.21393	0.154327	0.143767	0.170675	0.147992	0.0677214	0.0727421	0.0961519	0.107162	0.0396618	0.219967	0.122264	0.267334	0.0945895	0.181448	0.181124	0.157306	0.0657845	0.102403	0.108498	0.0612177	0.040686	0.0486542	0.050186	0.0872348
264	Quercetin-7-O-beta-D-glucopyranoside	0.914534	B(i)			87.1379	463.077	NEG	3.94897e-05	0.000128832	3.93156e-05	6.92123e-05	3.81033e-05	3.96823e-05	0.00158024	0.000552675	4.00436e-05	3.84719e-05	3.73951e-05	3.86368e-05	0.0773066	0.0244056	0.0335778	0.0450966	0.0380929	3.57481e-05	3.68291e-05	0.0127218	0.0284712	0.017495	0.0907257	0.045564	3.51164e-05	3.31039e-05	3.396e-05	3.40601e-05	3.51369e-05	3.73996e-05	3.8178e-05	3.69049e-05	3.33293e-05	3.41552e-05	3.4509e-05	3.39978e-05	4.00687e-05	4.01331e-05	4.04322e-05	4.02113e-05	3.84356e-05
265	PC(24:1(15Z)/14:1(9Z))	0.914341	B(ii)			99.8728	814.628	POS	0.0120178	0.262041	0.0212598	0.0984396	0.0843606	0.0382533	0.118773	0.0804623	0.284112	2.44466e-05	0.0382813	0.107473	0.018232	0.0421128	0.034339	0.0315613	0.047601	0.0327704	0.0210763	0.0338159	0.0378633	0.0276646	0.0353721	0.0336333	3.36912e-05	0.00985235	0.0124018	0.0074293	3.2968e-05	0.0321535	0.0244142	0.0188669	0.004799	3.2711e-05	0.00184015	0.00222395	2.54349e-05	0.0367061	0.0612255	0.0326524	2.2082e-05
266	PC(22:5(4Z,7Z,10Z,13Z,16Z)/20:5(5Z,8Z,11Z,14Z,17Z))	0.912799	B(ii)			37.7115	854.571	POS	0.170239	0.624174	0.189376	0.32793	0.164835	0.184105	0.14626	0.165067	0.147924	0.141065	0.167341	0.15211	0.29616	0.217805	0.213487	0.242484	0.537541	0.223838	0.229785	0.330388	0.239583	0.18667	0.236432	0.220895	0.951329	0.817282	0.979848	0.916153	0.501638	1.04336	0.757071	0.767358	0.772453	0.751904	0.746222	0.75686	0.492768	0.569246	0.475368	0.512461	0.378717
267	(R)-lipoic acid	0.912555	B(ii)			221.345	223.02	NEG	0.0513361	0.121124	0.0441959	0.0722186	0.0458747	0.0390941	0.029673	0.0382139	0.0492277	0.0399612	0.0336329	0.0409406	0.0332273	0.0290803	0.0247889	0.0290322	0.0216731	0.0330863	0.0447938	0.0331844	0.0208732	0.0263686	0.0277205	0.0249875	0.0355839	0.032934	0.0363972	0.0349717	0.0337757	0.0385431	0.0404151	0.037578	0.0282979	0.0337717	0.0324157	0.0314951	0.0363117	0.0416156	0.0408594	0.0395956	0.0408775
270	L-trans-4-Methyl-2-pyrrolidinecarboxylic acid	0.910631	B(ii)			295.421	130.087	POS	0.160268	0.243797	0.123681	0.175915	0.103748	0.0937331	0.182526	0.126669	0.13083	0.158934	0.138805	0.142856	0.435015	0.477203	0.492869	0.468363	0.604219	0.540354	0.400249	0.514941	0.643754	0.417022	0.472379	0.511052	0.266224	0.252934	0.171234	0.230131	0.199538	0.342899	0.381873	0.308103	0.315065	0.290917	0.280036	0.295339	0.0975517	0.138727	0.137393	0.124557	0.118371
271	Oxytetracycline	0.910372	B(ii)			232.945	459.136	NEG	0.0011349	0.000615745	0.000822549	0.00085773	0.000842425	0.00167022	0.00301278	0.00184181	0.00346178	0.00295983	0.00234627	0.00292263	0.0963982	0.153381	0.0544829	0.101421	0.175247	0.00150843	0.00128865	0.0593481	0.33388	0.217887	0.125991	0.225919	0.000246221	0.00046312	0.000359075	0.000356139	0.000219334	0.000539527	0.000317037	0.000358633	3.33293e-05	3.41552e-05	3.4509e-05	3.39978e-05	0.00183414	0.000585882	4.04322e-05	0.000820152	3.84356e-05
272	Racemethionine	0.910219	B(ii)			179.979	150.059	POS	0.25737	0.264626	0.232955	0.25165	0.337495	0.356213	0.362137	0.351948	0.268852	0.36892	0.406121	0.347964	1.45118	1.60353	1.73658	1.5971	3.27081	2.30984	1.61632	2.39899	2.66747	1.71866	2.24501	2.21038	2.28743	2.10283	1.99006	2.12677	1.99329	2.34397	2.4788	2.27202	2.4612	1.99242	2.08519	2.1796	0.310366	0.235618	0.237513	0.261166	0.420018
273	PC(22:4(7Z,10Z,13Z,16Z)/18:4(6Z,9Z,12Z,15Z))	0.90994	B(ii)			21.7593	830.568	POS	4.0743	0.0156578	5.62418	3.23805	4.22829	5.5179	3.63457	4.46025	5.16544	5.04617	5.34701	5.1862	1.20213	0.801408	1.03033	1.01129	1.6274	1.0666	1.00102	1.23167	1.11093	0.696967	1.11532	0.974403	3.31292	2.81829	3.4085	3.1799	2.29258	3.39682	3.22794	2.97245	2.92762	2.5292	2.94808	2.80163	0.428519	0.194047	0.0967121	0.23976	0.314758
274	N-Acryloylglycine	0.908911	B(ii)			307.95	130.05	POS	1.47235	1.16715	0.120212	0.919905	0.493191	0.776625	0.575268	0.615028	0.614848	0.752502	0.665427	0.677593	0.802353	0.773768	0.868218	0.81478	0.953585	0.907497	0.746454	0.869179	0.938987	0.783903	0.869517	0.864135	0.770098	0.665266	0.592718	0.676027	0.582999	0.768078	0.768881	0.706653	0.743159	0.634897	0.0863692	0.488142	0.110301	0.127952	0.608513	0.282255	0.104562
275	PC(20:1(11Z)/15:0)	0.907909	B(ii)			81.8929	774.599	POS	0.0212248	6.28562e-05	0.00347555	0.0082544	2.17264e-05	0.0272822	2.26465e-05	0.00910887	2.38377e-05	2.44466e-05	0.00499375	0.00168068	0.0654098	0.119766	0.0532244	0.0794668	0.083393	0.0724537	0.0864832	0.0807766	0.0653531	0.0414747	0.0522038	0.0530106	0.0190334	0.018037	0.00287418	0.0133149	0.00207404	0.0122436	0.040134	0.0181506	0.00116115	0.0155713	3.32362e-05	0.00558855	0.257598	0.108286	0.114678	0.160187	0.483731
276	L-Leucine	0.907059	B(i)			172.289	176.093	NEG	0.00327952	0.00129528	0.0031802	0.002585	0.00337578	0.00566094	0.00530595	0.00478089	0.00261393	0.00294615	0.00384016	0.00313341	0.0558493	0.0424605	0.0553134	0.0512077	0.0957439	0.106133	0.17171	0.124529	0.0548947	0.0817549	0.0658462	0.0674986	0.0490792	0.0432548	0.0592351	0.050523	0.10867	0.078622	0.069283	0.0855251	0.068514	0.0623115	0.0849296	0.0719184	0.00258703	0.00198557	0.00264544	0.00240602	0.0010175
277	Leucyl-Isoleucine	0.905473	B(ii)			117.84	245.186	POS	0.0577264	0.0117211	0.0246867	0.031378	0.157523	0.027584	0.148891	0.111333	0.0953621	0.0554623	0.0527072	0.0678439	0.0628316	0.0959524	0.247742	0.135509	0.10384	0.147706	0.139574	0.130374	0.0662589	0.210542	0.167339	0.148047	0.151731	0.123723	0.111356	0.128937	0.306197	0.143302	0.197799	0.215766	0.131614	0.20268	0.144373	0.159555	0.0181669	0.0165918	0.0224997	0.0190861	0.0128013
278	PC(22:5(4Z,7Z,10Z,13Z,16Z)/P-18:1(11Z))	0.905226	B(ii)			37.7373	818.607	POS	1.26382	3.97794	1.268	2.16992	1.1224	0.955774	1.01861	1.03226	1.37251	1.08046	0.9597	1.13756	0.0671426	0.150057	0.101764	0.106321	0.281141	0.294869	0.152373	0.242794	0.110986	0.0571512	0.0960316	0.0880564	12.1805	11.4422	10.8946	11.5058	12.4647	9.95855	10.1859	10.8697	12.6735	13.7602	12.1121	12.8486	0.0979173	0.0613476	0.0917017	0.0836555	0.0954776
279	Uridine diphosphate glucuronic acid	0.905138	B(ii)			275.511	579.03	NEG	0.0533619	0.0178106	0.0164792	0.0292172	0.0364776	0.0512334	0.0798748	0.0558619	0.0868802	0.110926	0.0821089	0.0933049	0.0085985	0.00525955	0.00296257	0.00560687	0.000244288	0.000259934	0.00027358	0.000259268	0.00223594	0.00474566	0.00225401	0.00307853	0.000910122	0.00247133	0.00506561	0.00281569	0.000317454	0.000291583	0.000240152	0.000283063	0.00155586	0.00190937	0.000883283	0.0014495	0.0476278	0.0348386	0.036164	0.0395435	0.0223648
280	N-Acetylgalactosamine 6-sulfate	0.904836	B(ii)			115.01	300.041	NEG	0.112846	0.0554202	0.107028	0.0917646	0.19675	0.24702	0.0408165	0.161529	0.182459	0.538698	0.22491	0.315355	0.55157	0.512673	1.1995	0.75458	0.585993	1.14738	0.401785	0.711719	0.641462	0.641464	0.589003	0.623976	0.248297	0.241947	0.234718	0.241654	0.525702	0.620068	0.464679	0.536816	0.450418	0.432731	0.500382	0.461177	0.0137222	0.0129826	0.00666993	0.0111249	0.00901293
281	Pinostrobin chalcone	0.904385	B(ii)			136.383	271.094	POS	0.0575169	0.0503502	0.0431911	0.0503527	0.04866	0.0890982	0.0431351	0.0602977	0.0146771	0.0443515	0.0526715	0.0372334	0.0634147	0.0648531	0.0519306	0.0600662	0.0401702	0.0153439	0.0102607	0.0219249	0.0653067	0.0633825	0.0475422	0.0587438	0.0470662	0.0537772	0.108996	0.0699464	0.0713393	0.0443985	0.028256	0.0479979	0.0876837	0.0971168	0.0385911	0.0744638	0.0376606	0.00630255	0.0125096	0.0188242	0.00435652
283	Citramalic acid	0.90254	B(ii)			183.763	147.03	NEG	0.0128209	0.0760699	0.00702718	0.0319727	3.81033e-05	0.00215659	0.00377325	0.00198932	0.01215	0.00318519	3.73951e-05	0.00512418	0.0414055	0.0295275	0.0518765	0.0409365	0.030223	0.0205853	0.0194904	0.0234329	0.0443966	0.0346134	0.0223919	0.0338006	0.0103324	0.00620079	0.00440404	0.00697909	0.013972	0.00637233	0.00883166	0.00972534	0.0219997	0.0116876	0.00381751	0.0125016	0.0210071	0.012031	0.0211941	0.0180774	0.0596876
284	Butylamine	0.899853	B(i)			159.256	74.0968	POS	0.0546696	0.104123	0.0445909	0.0677945	0.049948	0.0557434	0.0533319	0.0530077	0.060183	0.0685527	0.0556588	0.0614648	0.0532931	0.0555324	0.0505161	0.0531139	0.0694734	0.0499581	0.0592668	0.0595661	0.0538412	0.0561845	0.0607501	0.0569253	0.0717595	0.081027	0.0775828	0.0767898	0.183637	0.0825494	0.0865667	0.117584	0.127523	0.0817972	0.0994606	0.102927	0.0488771	0.0367925	0.0397527	0.0418074	0.0322955
285	Adenosine diphosphate ribose	0.899468	B(ii)			250.341	560.08	POS	0.0871003	0.00387557	0.00295069	0.0313088	0.103009	0.00966013	0.171557	0.0947421	0.0651547	0.0936517	0.101236	0.0866808	0.307886	0.64045	0.638034	0.52879	0.00429056	0.00232326	0.00433888	0.0036509	0.00301549	1.28462	0.104081	0.463906	0.00111093	0.00635118	0.0188389	0.00876699	0.0078558	0.00534477	0.00443187	0.00587748	0.00721201	0.00115831	0.00211993	0.00349675	0.00156848	0.0145794	0.0078529	0.00800027	0.00369236
286	Methylsuccinic acid	0.896248	B(i)			187.697	131.035	NEG	0.0107957	0.0178937	0.00516034	0.0112832	0.00957623	0.00571751	0.0129136	0.00940245	0.0157788	0.0159697	0.00910835	0.013619	0.469388	0.374268	0.460984	0.43488	0.306211	0.0592059	0.0500991	0.138505	0.439095	1.03222	0.520425	0.663915	0.0501454	0.046858	0.0498134	0.0489389	0.00743606	0.022209	0.029726	0.0197904	0.0382621	0.0132659	0.0293032	0.0269437	0.00704533	0.00970467	0.00820067	0.00831689	0.00531397
287	L-Targinine	0.895374	B(ii)			288.964	189.135	POS	0.0568174	0.0542426	0.0378896	0.0496499	0.0241724	0.0704478	0.0685675	0.0543959	0.0489039	0.0515999	0.0563175	0.0522738	0.165929	0.151636	0.117104	0.14489	0.34314	0.26671	0.161046	0.256965	0.25757	0.123082	0.148949	0.176534	0.212642	0.218162	0.131177	0.187327	0.140007	0.204482	0.23422	0.192903	0.230125	0.191539	0.19718	0.206281	0.0347355	0.0058218	0.0117075	0.0174216	0.018406
289	Valyl-Threonine	0.893626	B(ii)			29.6041	219.134	POS	2.34083e-05	6.28562e-05	0.000762851	0.000283038	0.00561516	0.00403083	0.00180629	0.00381743	2.38377e-05	0.00356662	2.14694e-05	0.00120398	0.0507847	0.0534583	0.0775892	0.0606107	0.0738184	0.0775656	0.0722916	0.0745585	0.0287467	0.0780285	0.0439677	0.0502476	0.0175061	0.0167794	0.0202577	0.0181811	0.082793	0.0355729	0.0278361	0.048734	0.0274035	0.0501632	0.0269606	0.0348424	2.54349e-05	2.37676e-05	2.3787e-05	2.43299e-05	2.2082e-05
290	Adrenic acid	0.893462	B(ii)			21.8658	331.266	NEG	5.61403	8.82474	4.39457	6.27778	6.37736	3.7538	2.39728	4.17615	3.96631	4.05831	5.54357	4.52273	1.71851	0.765753	1.20467	1.22964	2.67067	0.65527	1.69138	1.67244	1.57958	1.42228	1.36806	1.45664	0.751123	1.20843	0.99515	0.984902	1.06403	2.22061	2.05727	1.78064	1.44005	1.28691	1.7397	1.48889	3.40236	2.30736	2.72012	2.80995	2.18905
291	6-Chloro-N-(1-methylethyl)-1,3,5-triazine-2,4-diamine	0.891822	B(ii)			166.75	188.071	POS	0.0598112	0.00983902	0.0671004	0.0455835	0.0835463	0.13761	0.134945	0.1187	0.0904945	0.0965405	0.146537	0.111191	0.531757	0.514026	0.616936	0.55424	1.21215	0.751703	0.403496	0.789118	1.08151	0.699652	0.912102	0.897753	0.569429	0.474048	0.353008	0.465495	0.40643	0.685301	0.807382	0.633038	0.678362	0.453098	0.604962	0.578807	0.107349	0.106109	0.0953727	0.102944	0.112876
292	Palmitic amide	0.88976	B(ii)			19.8101	256.263	POS	0.0389999	0.0797943	0.0918118	0.070202	0.0671012	0.102905	0.0716703	0.0805587	0.133362	0.113223	0.0778906	0.108158	0.073371	0.0792205	0.150578	0.101056	0.129588	0.0826071	0.159262	0.123819	0.110747	0.103881	0.0840259	0.0995513	0.120645	0.123011	0.123281	0.122312	0.170566	0.182995	0.206038	0.186533	0.136322	0.12248	0.12929	0.129364	0.0987611	0.0513727	0.0663689	0.0721676	0.0450319
293	Valyl-Lysine	0.888997	B(ii)			301.433	246.182	POS	2.43425	2.36276	2.27787	2.35829	1.89326	2.66394	2.42728	2.32816	2.466	2.67577	2.95848	2.70008	2.24668	2.37126	2.43804	2.35199	2.09546	2.48303	2.69265	2.42371	2.41385	2.36486	2.00983	2.26285	1.41291	1.29859	1.33444	1.34865	1.46852	1.33997	1.2588	1.35576	1.4172	1.25812	1.25103	1.30879	0.230372	0.227422	0.196329	0.218041	0.133287
294	N-Acetylserine	0.888811	B(i)			237.641	148.061	POS	3.7237	1.06398	2.15384	2.31384	1.7474	2.65741	2.41975	2.27485	3.33077	4.3836	3.299	3.67112	3.1885	3.89113	2.53384	3.20449	7.35479	4.54689	3.34364	5.08177	5.69896	2.84217	3.29203	3.94439	12.0095	10.2886	13.0404	11.7795	9.52776	10.7294	8.37813	9.54509	12.1511	9.27663	11.5168	10.9815	10.3586	8.62538	9.17278	9.38558	6.13379
295	Histidinyl-Serine	0.888066	B(ii)			219.768	243.109	POS	0.0274813	0.0195127	0.0145686	0.0205208	0.0887171	0.0749228	0.0779724	0.0805375	0.0388506	0.0329118	0.0440367	0.0385997	0.107317	0.167396	0.304735	0.193149	0.176496	0.200715	0.215871	0.197694	0.0969079	0.323743	0.284118	0.234923	0.294494	0.38376	0.303286	0.32718	0.664257	0.500559	0.326362	0.497059	0.521338	0.505316	0.357114	0.461256	0.00993118	0.00532946	0.00553024	0.00693029	0.00726868
296	Palmitic acid	0.887531	B(ii)			150.394	255.234	NEG	1.29023	3.70387	1.19122	2.06177	1.2368	1.1306	1.16508	1.17749	1.99738	1.16995	1.16298	1.44343	1.4594	1.44046	1.46341	1.45442	1.28362	1.31652	1.3163	1.30548	1.33803	1.23335	1.19311	1.25483	0.896573	0.786558	0.752054	0.811728	0.848936	0.956019	0.97674	0.927232	0.856795	0.829723	0.773256	0.819925	1.00953	0.968004	1.04606	1.00786	1.09315
297	Vitamin A	0.885153	B(ii)			19.0814	269.226	POS	0.00189816	0.0717999	0.0155055	0.0297345	0.415635	0.0440624	0.42684	0.295512	0.00764936	0.0213126	0.388588	0.139183	5.06435	5.84564	2.66353	4.52451	12.0416	15.5916	9.46868	12.3673	9.25497	5.20042	10.3689	8.27477	0.319725	0.518904	0.0337472	0.290792	0.271565	0.051411	0.022556	0.115177	0.0530096	0.0285265	0.0183078	0.0332813	0.0728861	0.0794613	0.031858	0.0614018	4.44724
298	Glutamylglutamic acid	0.883098	B(ii)			268.145	275.089	NEG	0.0169199	0.100892	0.00829842	0.0420367	0.00995888	0.00783784	0.0108286	0.00954177	0.00982605	0.0125141	0.01124	0.0111934	0.119973	0.155251	0.13112	0.135448	0.121474	0.087963	0.08843	0.099289	0.120628	0.145976	0.119965	0.128856	0.0394993	0.0300608	0.0303935	0.0333179	0.0357207	0.0256557	0.0328084	0.0313949	0.0461223	0.0243269	0.032867	0.0344387	0.500599	0.305391	0.414474	0.406821	0.243486
299	3-Hydroxyisovaleric acid	0.881271	B(ii)			105.813	117.056	NEG	0.0793967	0.187463	0.120177	0.129012	0.127526	0.0689304	0.0898601	0.0954389	0.157695	0.194295	0.143423	0.165138	0.183835	0.0712661	0.145987	0.133696	0.246922	0.0589643	0.00873228	0.104873	0.249687	0.21113	0.113682	0.1915	0.0617112	0.100827	0.0381557	0.066898	0.0814431	0.0981482	0.103064	0.0942186	0.193847	0.122634	0.232806	0.183096	0.0262271	0.052094	0.0293267	0.0358826	0.0415149
300	N-(2-Furoyl)glycine	0.879057	B(i)			237.946	168.028	NEG	0.171109	0.119555	0.131188	0.140617	0.114117	0.128766	0.125668	0.12285	0.153507	0.171322	0.147599	0.157476	0.0780729	0.0975863	0.0735932	0.0830841	0.126141	0.136096	0.122835	0.128357	0.116359	0.0757485	0.0892131	0.0937736	0.1765	0.167662	0.173592	0.172584	0.165876	0.181419	0.181178	0.176158	0.168431	0.170818	0.175767	0.171672	0.156349	0.160633	0.154099	0.157027	0.13414
302	Maltopentaose	0.877888	B(ii)			289.087	827.268	NEG	0.00143162	0.000671628	3.93156e-05	0.000714189	0.000213145	0.000273255	0.000579527	0.000355309	0.00249791	0.00327418	0.00175893	0.00251034	0.480871	0.386217	0.139915	0.335667	0.415468	0.00161727	0.000248318	0.139111	0.388649	0.329877	0.0714158	0.263314	3.51164e-05	0.000745012	3.396e-05	0.000271363	0.000466096	0.000200018	0.000628766	0.000431626	0.000514372	3.41552e-05	0.000204863	0.00025113	4.00687e-05	0.00208846	4.04322e-05	0.000722986	0.00061907
303	(-)-Maackiain	0.875682	B(i)			157.613	285.084	POS	0.00586336	0.00811839	0.00410576	0.00602917	0.00333938	0.00462744	0.00592684	0.00463122	0.00343524	0.00617192	0.00481339	0.00480685	0.0181652	0.0121247	0.0100587	0.0134495	0.0129704	0.00403999	0.0041323	0.00704756	0.0132561	0.0153637	0.0075164	0.0120454	0.00350855	0.00650641	0.00907182	0.00636226	0.0731688	0.00665497	0.00896901	0.0295976	0.0116166	0.00761286	0.00736051	0.00886332	0.00107129	0.00259081	0.00194863	0.00187024	0.000403706
304	Pyrimidine	0.875504	B(ii)			28.4518	81.0449	POS	0.00282281	0.029291	0.00816882	0.0134275	0.0099143	0.00652429	0.0027623	0.00640029	0.00140891	0.00476086	0.00476588	0.00364522	0.00595371	0.00357006	0.00508096	0.00486824	0.00735308	0.0203137	0.0175198	0.0150622	0.0118462	0.00349557	0.00366227	0.00633468	0.0163468	0.0154222	0.00942347	0.0137308	0.0118857	0.00803422	0.0218342	0.0139181	0.0130086	0.0220008	0.0152048	0.0167381	0.00362615	0.00222879	0.00229233	0.00271576	0.00672862
306	Ethenyl acetate	0.874452	B(ii)			224.747	87.0443	POS	0.0670736	0.195654	0.0682312	0.11032	0.0822616	0.121837	0.0726211	0.0922399	0.0838869	0.102472	0.067895	0.0847513	0.190931	0.20741	0.142158	0.180166	0.312886	0.251242	0.265985	0.276704	0.286146	0.122107	0.270525	0.226259	0.312077	0.42756	0.218589	0.319409	0.26176	0.294365	0.469617	0.341914	0.287393	0.207056	0.222967	0.239139	2.10052	2.39114	2.05817	2.18327	1.03611
307	N-Ethylacetamide	0.87322	B(ii)			11.5583	88.0759	POS	0.142264	0.216517	0.133384	0.164055	0.0980641	0.160086	0.134361	0.130837	0.118395	0.136597	0.136365	0.130453	0.178264	0.161273	0.160358	0.166632	0.172624	0.18652	0.167655	0.1756	0.178318	0.158277	0.156295	0.164297	0.208783	0.200061	0.199545	0.202797	0.194903	0.215005	0.240205	0.216704	0.208017	0.19864	0.197199	0.201285	0.16284	0.154364	0.134481	0.150562	0.122125
308	Glyoxylic acid	0.872933	B(ii)			194.649	72.9934	NEG	0.0292423	0.124798	0.0339351	0.0626583	0.0321928	0.0295775	0.0327273	0.0314992	0.0336238	0.0293351	0.0394108	0.0341233	0.0825884	0.0688679	0.0871943	0.0795502	0.0625024	0.033394	0.0330947	0.042997	0.0642845	0.115489	0.0909077	0.090227	0.0327062	0.0246411	0.0311003	0.0294825	0.0319797	0.0266878	0.0343331	0.0310002	0.0301765	0.0339975	0.0265272	0.0302337	0.0364016	0.0363766	0.0416059	0.038128	0.0332511
309	4-Deoxyerythronic acid	0.871744	B(ii)			243.43	87.0443	POS	0.0339662	0.0996989	0.0308053	0.0548234	0.0339931	0.037671	0.0303446	0.0340029	0.0283927	0.0380531	0.0263	0.0309153	0.024164	0.0397589	0.0209471	0.02829	0.0356468	0.0294952	0.0356763	0.0336061	0.0319132	0.0271864	0.00755989	0.0222198	0.0120139	0.0369041	0.020292	0.02307	0.032861	0.0308823	0.0302807	0.0313413	0.0333055	0.0205431	0.0147044	0.022851	0.308006	0.38717	0.301153	0.33211	0.20204
310	2-Hydroxyadipic acid	0.869927	B(i)			264.429	161.046	NEG	0.0406069	0.0604387	0.0279921	0.0430126	0.0229417	0.0293865	0.028246	0.0268581	0.0333416	0.0293772	0.0452839	0.0360009	1.68878	1.44123	0.696411	1.27547	1.71587	0.0266735	0.0373885	0.593312	1.3943	1.17281	0.377251	0.981452	0.0264612	0.0331388	0.0374687	0.0323562	0.0271698	0.02982	0.035086	0.0306919	0.0375735	0.0240677	0.0275226	0.0297213	0.0241073	0.0549244	0.040907	0.0399796	0.0360567
311	1-Pyrroline	0.868467	B(ii)			289.757	70.0654	POS	0.00162181	0.0083115	0.00447128	0.00480153	0.00514784	0.00554012	0.00594936	0.00554577	0.00191842	0.00165374	0.00518943	0.00292053	0.0315774	0.0314131	0.0363468	0.0331124	0.0528411	0.0507792	0.0380202	0.0472135	0.0483624	0.0309173	0.0314121	0.0368973	0.0130997	0.0161037	0.00523291	0.0114787	0.0112058	0.00792674	0.013021	0.0107178	0.00719223	0.0111798	0.00982957	0.00940052	0.00266191	0.00129711	0.00110593	0.00168832	0.00363593
312	O-Acetylcarnitine	0.863729	B(i)			192.375	204.123	POS	6.84649	14.7249	6.35724	9.30955	6.19657	8.23734	5.35226	6.59539	6.54614	8.3074	7.66575	7.50643	0.0954079	0.0640542	0.166943	0.108802	0.185336	0.414613	1.14048	0.580142	0.108912	0.282418	0.320657	0.237329	3.90516	2.56181	9.49712	5.32136	4.47199	4.5383	5.41017	4.80682	5.56904	3.12469	6.88297	5.19223	2.02978	2.25207	1.34486	1.87557	2.59715
313	L-Carnitine	0.862842	B(i)			237.757	162.113	POS	1.97512	2.32426	1.61285	1.97074	1.44656	2.01832	2.45269	1.97252	2.56473	2.61524	2.42132	2.53376	1.48268	1.53566	1.73746	1.58527	2.34607	1.38851	1.91749	1.88402	1.96814	2.42887	2.11825	2.17175	2.00177	1.91904	2.95889	2.29324	2.90461	2.33471	2.54842	2.59591	3.43333	2.00133	3.21885	2.8845	0.432189	0.442023	0.350875	0.408363	0.456747
315	Stigmastane-3,6-dione	0.86044	B(ii)			144.419	429.373	POS	0.00139803	0.00376457	0.00261848	0.00259369	0.00098231	0.00174854	0.00410514	0.00227866	0.00401652	0.000936572	0.000813344	0.00192214	0.00254115	0.00291469	0.00196126	0.00247237	0.00732655	0.0151938	0.00205662	0.00819232	0.00632307	0.00220824	0.00995797	0.0061631	0.000246199	0.00126626	3.24336e-05	0.000514964	0.000528324	0.00147117	0.000222505	0.000740665	0.00176538	0.00185747	0.00156158	0.00172814	2.54349e-05	2.37676e-05	2.3787e-05	2.43299e-05	2.2082e-05
316	Trigonelline	0.858471	B(ii)			158.751	138.055	POS	0.0737423	6.28562e-05	2.19957e-05	0.024609	2.17264e-05	2.32198e-05	2.26465e-05	2.25309e-05	2.38377e-05	0.0955525	0.0806813	0.0587526	0.10202	0.121526	0.11763	0.113725	0.190968	0.119078	0.063852	0.124632	0.171303	0.113643	0.173493	0.152813	0.039919	0.0351098	0.0203577	0.0317955	0.0634516	0.0438012	0.0378169	0.0483566	0.0420917	0.0283915	0.0389227	0.0364686	0.00987436	0.00733887	0.00786017	0.0083578	0.00347344
317	D-4'-Phosphopantothenate	0.857455	B(ii)			261.863	300.085	POS	0.198398	0.203066	0.148522	0.183329	0.0935307	0.192791	0.10147	0.129264	0.131957	0.176971	0.232123	0.18035	0.158718	0.166766	0.0874407	0.137642	0.239443	0.229041	0.210085	0.22619	0.191904	0.0675038	0.107661	0.122356	0.205609	0.125821	0.0909928	0.140807	0.0564726	0.204282	0.105877	0.122211	0.2562	0.107901	0.179312	0.181137	0.00279398	0.00358521	0.00132886	0.00256935	0.000642157
318	Dimethylglycine	0.855037	B(i)			200.752	104.071	POS	0.0252495	0.044786	0.0238682	0.0313012	0.0198868	0.0310866	0.0359733	0.0289822	0.0181184	0.027047	0.0274827	0.024216	0.0932418	0.0631988	0.086443	0.0809612	0.103658	0.157411	0.214737	0.158602	0.135213	0.0821192	0.153085	0.123473	0.379593	0.360338	0.403834	0.381255	0.255548	0.350781	0.353709	0.320013	0.391114	0.333074	0.365671	0.363286	0.0839665	0.0534413	0.0591699	0.0655259	0.0369369
319	Quebrachidine	0.854251	B(ii)			100.017	353.187	POS	2.34083e-05	6.28562e-05	2.19957e-05	3.60867e-05	2.17264e-05	0.000570347	2.26465e-05	0.000204907	2.38377e-05	2.44466e-05	2.14694e-05	2.32512e-05	0.000549483	0.00110996	0.00053318	0.000730875	0.00120714	0.000979518	0.000593249	0.000926635	0.00248337	0.00793997	0.00302125	0.00448153	0.010342	0.0515319	0.0737193	0.0451977	0.00977804	0.0241867	0.0148908	0.0162852	0.0358147	0.0367145	0.0365757	0.0363683	0.00140767	0.000889453	2.3787e-05	0.000773638	2.2082e-05
320	5-Aminopentanamide	0.854071	B(ii)			10.8179	117.102	POS	0.0230211	0.0608989	0.021995	0.035305	0.0207826	0.0229588	0.0247389	0.0228268	0.0211883	0.023436	0.019487	0.0213704	0.0270752	0.0248245	0.0273516	0.0264171	0.0303651	0.0288068	0.0285718	0.0292479	0.0156621	0.0249585	0.0267695	0.0224634	0.0205722	0.0326639	0.0319799	0.0284053	0.0380892	0.0374254	0.0398614	0.0384587	0.0333887	0.0305077	0.0325492	0.0321486	0.025747	0.0218948	0.0222956	0.0233125	0.0209649
321	LysoPI(18:0/0:0)	0.852615	B(ii)			161.255	601.334	POS	0.130512	0.150765	0.239869	0.173716	0.110519	0.104667	0.175137	0.130108	0.150708	0.144383	0.175681	0.156924	0.531349	0.725576	1.02881	0.761913	0.67691	1.32174	1.81315	1.2706	0.899291	0.792541	1.19973	0.963855	0.234956	0.169274	0.116249	0.173493	0.109558	0.234561	0.211053	0.185057	0.231824	0.109905	0.205495	0.182408	0.0512851	0.0691777	0.0531436	0.0578688	0.0424112
322	Deoxycholic acid	0.852405	B(i)			75.7445	391.286	NEG	75.472	4.268	3.88352	27.8745	2.56639	10.1132	4.42653	5.70205	0.204119	1.3253	1.00536	0.844926	0.0590084	2.06939	0.376455	0.834952	0.0987919	7.12526	0.384459	2.53617	0.232339	0.618902	0.101302	0.317514	1.63861	1.37127	0.615743	1.20854	0.550963	0.231397	0.188593	0.323651	0.361672	1.32383	0.156593	0.614033	0.113789	0.199405	0.0296053	0.114266	0.0918958
323	Maltotetraose	0.851979	B(ii)			281.815	665.216	NEG	0.00731356	0.000128832	0.00177346	0.00307195	0.00379352	0.002549	0.00421044	0.00351765	0.00643537	0.00712005	0.0179896	0.010515	5.03013	4.14682	1.12647	3.43447	4.405	0.00489139	0.00230264	1.47073	3.31029	2.95415	0.207719	2.15739	0.00264203	0.00452438	0.00338969	0.0035187	0.00476142	0.00177873	0.00325826	0.00326614	0.00455524	0.00221392	0.00114685	0.00263867	0.00104421	0.0245768	0.00150713	0.00904271	0.0052561
324	Isobutyric acid	0.850988	B(ii)			30.5548	89.0655	POS	0.026639	0.0300177	0.0124329	0.0230299	0.00998883	0.0107098	0.0104719	0.0103902	0.019655	0.0245088	0.0240409	0.0227349	0.0165823	0.0273948	0.00329733	0.0157581	0.0340976	0.051813	0.0127544	0.0328883	0.0121091	0.0185067	0.0224342	0.0176833	0.0421283	0.0387475	0.027503	0.0361263	0.0133544	0.0488647	0.0460551	0.0360914	0.0319088	0.0504005	0.0464392	0.0429162	0.0199332	0.0225664	0.0068637	0.0164544	0.0261508
325	Leonuriside A	0.850051	B(ii)			149.804	333.119	POS	0.0501609	0.132269	0.0606227	0.0810176	0.0553456	0.0517325	0.0728068	0.0599616	0.0723966	0.0650277	0.0383847	0.058603	0.106003	0.0125424	0.0582896	0.058945	0.0976699	0.053614	0.058922	0.0700686	0.091244	0.0535864	0.0113155	0.0520487	0.058369	0.0946322	0.0437269	0.065576	0.044252	0.0542679	0.0411475	0.0465558	0.0400202	0.0836668	0.037313	0.0536667	0.00292969	0.00611666	0.00430065	0.004449	0.00200517
326	3-Amino-2-piperidone	0.847529	B(ii)			121.169	115.087	POS	0.00153756	0.011267	0.0016853	0.00482994	0.0040009	0.00101582	0.003484	0.00283358	0.000969537	0.00362593	0.00297922	0.00252489	0.0900001	0.104382	0.14524	0.113207	0.362606	0.499588	0.241152	0.367782	0.187368	0.0997849	0.12715	0.138101	0.0375244	0.0719904	0.0749464	0.0614871	0.377019	0.0913176	0.0767589	0.181699	0.176748	0.0707288	0.121461	0.122979	0.00726925	0.00536862	0.00539981	0.00601256	0.0159264
327	N-Acetyl-L-methionine	0.847209	B(i)			127.147	192.069	POS	0.0075211	6.28562e-05	2.19957e-05	0.00253532	0.00787008	0.00903255	0.00998898	0.00896387	0.00620766	0.00793051	0.0112992	0.00847912	0.00558241	0.0166339	0.0246846	0.0156336	0.0225201	0.0122348	0.0236006	0.0194518	0.0103597	0.0349005	0.0288114	0.0246906	0.030007	0.0128086	0.0434078	0.0287412	0.0519714	0.0175875	0.0308336	0.0334642	0.0180263	0.0174931	0.0228808	0.0194667	0.0224874	0.0109179	0.0163782	0.0165945	0.0106442
328	Tyrosine methylester	0.845767	B(ii)			26.4471	196.097	POS	2.34083e-05	6.28562e-05	2.19957e-05	3.60867e-05	0.00319527	0.00130309	2.26465e-05	0.001507	0.00118813	0.00146764	0.001136	0.00126392	0.0797977	0.0754363	0.114892	0.0900421	0.136171	0.102357	0.112261	0.11693	0.0621351	0.107858	0.0745404	0.0815111	0.031407	0.0362841	0.0354572	0.0343828	0.0732402	0.144265	0.0438299	0.0871117	0.073952	0.0873396	0.0761263	0.0791393	0.000594605	0.000556799	0.000676863	0.000609422	0.000493657
329	Tartronic acid	0.845499	B(i)			296.093	118.999	NEG	0.149995	0.392949	0.246038	0.262994	0.142692	0.145795	0.140275	0.142921	0.154057	0.148281	0.146467	0.149602	0.1323	0.129777	0.140458	0.134179	0.0858809	0.0652085	0.22722	0.126103	0.0665751	0.141544	0.1361	0.11474	0.152503	0.133865	0.13386	0.140076	0.123241	0.150545	0.140352	0.138046	0.134135	0.133857	0.130091	0.132694	0.148432	0.146997	0.242039	0.179156	0.163619
330	N-a-Acetyl-L-arginine	0.842824	B(ii)			223.48	217.13	POS	0.0279944	0.0762834	0.0271221	0.0437999	0.0245582	0.0262373	0.0257854	0.025527	0.025804	0.0254667	0.0281827	0.0264845	0.024824	0.0310307	0.0288809	0.0282452	0.0344308	0.0307599	0.0298367	0.0316758	0.0281367	0.0305988	0.0289254	0.0292203	0.0551528	0.0530463	0.055825	0.0546747	0.193973	0.0617011	0.0603043	0.105326	0.0901671	0.05986	0.0640548	0.0713606	0.256747	0.256237	0.193566	0.235517	0.163646
332	Oxidized glutathione	0.8403	B(ii)			281.791	611.146	NEG	0.387543	0.35006	0.357032	0.364878	0.295722	0.407685	0.37963	0.361012	0.344907	0.580676	0.652794	0.526126	3.3026	3.5799	2.67744	3.18665	3.40896	1.8349	1.55694	2.26693	3.82813	3.91089	3.29935	3.67946	0.0348804	0.0274745	0.0167334	0.0263628	0.0477568	0.0370897	0.0475385	0.0441283	0.0611793	0.0240242	0.0213339	0.0355125	0.230455	0.384148	0.345863	0.320156	0.178767
333	Tromethamine	0.839867	B(ii)			174.592	122.081	POS	5.92311	1.90617	1.08654	2.97194	2.03874	0.522776	0.302801	0.954771	8.00583	0.101864	0.0616938	2.72313	0.0360562	0.284597	0.175364	0.165339	0.0234045	0.573258	0.0305737	0.209079	0.0317428	0.100049	0.0360046	0.0559322	0.0955988	0.341458	0.0584532	0.16517	0.0666152	0.0253486	0.0337257	0.0418965	0.051335	0.194933	0.0318776	0.0927153	0.0455505	0.0479818	0.0573118	0.0502814	0.24447
334	Epidermin	0.837967	B(ii)			239.358	262.129	POS	3.09113	2.87413	3.3526	3.10595	2.30314	3.10694	4.93952	3.44987	3.35563	3.40731	4.05257	3.60517	0.194814	0.165281	0.521484	0.29386	0.23416	0.0306028	0.0913088	0.11869	0.157706	0.50942	0.484962	0.384029	0.1352	0.134388	0.512984	0.260857	0.575507	0.122095	0.206237	0.30128	0.226053	0.208947	0.173939	0.20298	0.0247054	0.035478	0.021476	0.0272198	0.0208839
335	Arachidyl carnitine	0.837629	B(ii)			101.88	456.406	POS	0.0526378	0.175808	0.025767	0.0847377	0.0254399	0.530494	0.140171	0.232035	0.0454265	0.112352	0.150292	0.10269	0.0104404	0.00476736	0.0204811	0.0118963	0.0085222	0.0453255	0.0388027	0.0308835	0.0144647	0.0343877	0.00989484	0.0195824	0.0589244	0.0813705	0.0878584	0.0760511	0.118811	0.269422	0.343793	0.244009	0.191877	0.125028	0.192566	0.169824	0.00858443	0.0115276	0.0091143	0.0097421	0.00833603
336	5-Thymidylic acid	0.835627	B(ii)			16.7184	321.044	NEG	3.94897e-05	0.000128832	3.93156e-05	6.92123e-05	3.81033e-05	0.245388	0.0515686	0.0989982	4.00436e-05	0.00512072	0.0435826	0.0162478	0.998777	0.288405	1.02521	0.770798	0.774013	0.709085	1.14229	0.87513	0.886349	0.797793	0.620764	0.768302	0.406023	1.21117	3.42126	1.67949	4.07093	2.55231	1.42524	2.68283	1.27285	0.554484	1.22833	1.01855	4.00687e-05	4.01331e-05	4.04322e-05	4.02113e-05	3.84356e-05
337	(6beta,22E)-6-Hydroxystigmasta-4,22-dien-3-one	0.835543	B(ii)			107.413	427.361	POS	0.0936774	0.163445	0.022742	0.0932881	0.019296	0.442891	0.112521	0.191569	0.13121	0.342469	0.0594237	0.177701	0.0396457	0.0350631	0.0666121	0.047107	0.0608762	0.0152462	0.0701729	0.0487651	0.0957831	0.0670095	0.0676693	0.0768206	0.34978	0.28147	1.12007	0.583773	0.247167	0.225983	0.200911	0.224687	0.237404	0.284389	0.364698	0.295497	0.523983	0.337301	0.308908	0.390064	0.244238
338	PC(22:5(7Z,10Z,13Z,16Z,19Z)/16:1(9Z))	0.835267	B(ii)			200.019	806.572	POS	0.00273348	0.00921401	0.00304291	0.0049968	0.00276514	0.00281396	0.00293951	0.00283954	0.00328243	0.00287266	0.00165715	0.00260408	0.002836	0.00397834	0.00325201	0.00335545	0.00148345	0.0016176	0.00136324	0.0014881	0.00198732	0.00113598	0.000786053	0.00130312	0.0013087	0.0011515	0.000665127	0.00104177	0.000749915	0.000849943	0.000824939	0.000808266	0.001562	0.0014706	0.0018058	0.0016128	0.0019234	0.000951593	0.00134575	0.00140692	0.0028244
339	1-Aminopropan-2-ol	0.831261	B(i)			204.22	76.0759	POS	0.131275	0.195739	0.0479827	0.124999	0.0404096	0.149401	0.0472375	0.0790162	0.0986804	0.148898	0.181468	0.143015	0.318306	0.197832	0.117684	0.211274	0.390947	0.0619348	0.016022	0.156301	0.07587	0.228617	0.0723888	0.125625	0.267395	0.611616	0.703015	0.527342	1.00458	0.45613	0.224847	0.561851	0.850496	0.369381	0.395657	0.538511	0.0242434	0.00882149	0.0136467	0.0155705	0.0189009
340	Citraconic acid	0.830674	B(ii)			31.3993	129.02	NEG	0.29983	0.455599	0.253485	0.336305	0.132133	0.324351	0.17432	0.210268	0.189415	0.48016	0.293911	0.321162	0.736339	0.763761	0.885531	0.79521	0.841819	0.413291	0.764999	0.673369	0.784787	0.39068	0.818244	0.66457	0.319024	0.286951	0.526527	0.377501	0.340056	0.294826	0.48116	0.372014	0.308672	0.323928	0.463063	0.365221	1.23076	1.07004	1.00854	1.10311	0.739931
341	Alanyl-Isoleucine	0.830407	B(ii)			26.8852	203.139	POS	0.0079703	0.0608106	0.0101334	0.0263048	0.0175949	0.0167885	0.0146797	0.0163544	0.0147927	0.018535	0.00861904	0.0139822	0.106683	0.104846	0.189807	0.133779	0.1667	0.176475	0.201204	0.18146	0.0912528	0.201048	0.134168	0.142156	0.0401474	0.0488455	0.0421197	0.0437042	0.18154	0.0699202	0.0434203	0.0982935	0.055203	0.0937727	0.0710414	0.073339	0.0220958	0.0211817	0.0225386	0.0219387	0.0171788
342	Beta-Glycerophosphoric acid	0.829833	B(ii)			255.157	173.021	POS	0.00090924	6.28562e-05	2.19957e-05	0.000331364	0.035029	0.0151246	0.0733762	0.0411766	0.0343696	0.0581995	0.0269082	0.0398258	0.0570803	0.150983	0.0181371	0.0754001	0.0958133	0.00229816	2.91945e-05	0.0327135	0.150699	0.132014	0.0346178	0.105777	0.110472	0.205865	0.519273	0.278537	0.482874	0.384364	0.0715827	0.31294	0.47304	0.27692	0.279573	0.343177	0.0031483	2.37676e-05	2.3787e-05	0.00106528	2.2082e-05
343	Alpha-N-Phenylacetyl-L-glutamine	0.829692	B(i)			211.775	263.098	NEG	0.10482	0.028824	0.0746064	0.0694169	0.0553572	0.123972	0.0777998	0.0857096	0.0748202	0.0909364	0.10365	0.0898023	0.218899	0.169523	0.145618	0.178013	0.17147	0.167038	0.0853431	0.141284	0.153056	0.181324	0.22564	0.186673	0.388446	0.327864	0.156239	0.29085	0.142184	0.188937	0.147788	0.159636	0.246304	0.240384	0.18571	0.224133	0.0093856	0.0102909	0.0094199	0.00969878	0.00578984
344	Nicotinic acid	0.828853	B(ii)			167.559	122.025	NEG	0.00348013	0.00901615	0.00249945	0.00499858	0.00249913	0.00411875	0.00415681	0.00359157	0.00362248	0.0021348	0.0663128	0.0240234	0.00298097	0.00512749	0.00201089	0.00337312	0.00316248	0.00202699	0.00441576	0.00320174	0.00151001	0.0418482	0.0420409	0.0284664	0.000760231	0.00193338	0.00340537	0.002033	0.00280154	0.00151115	0.00318403	0.00249891	0.0128619	0.0121165	0.0125758	0.0125181	0.00489367	0.00446872	0.00246623	0.00394287	0.00420633
345	Tetradecanoylcarnitine	0.828395	B(ii)			44.9937	372.311	POS	2.34083e-05	6.28562e-05	2.19957e-05	3.60867e-05	2.17264e-05	0.0171397	2.26465e-05	0.00572803	2.38377e-05	2.44466e-05	2.14694e-05	2.32512e-05	2.68293e-05	2.76958e-05	2.75856e-05	2.73702e-05	3.0127e-05	2.98917e-05	2.91945e-05	2.97377e-05	2.84437e-05	2.64121e-05	2.75096e-05	2.74551e-05	3.36912e-05	3.19665e-05	0.0150887	0.00505144	3.2968e-05	3.62834e-05	3.42819e-05	3.45111e-05	3.34213e-05	3.2711e-05	3.32362e-05	3.31229e-05	0.0671971	0.0593414	0.030283	0.0522738	0.00639725
346	Citicoline	0.828045	B(ii)			259.852	487.101	NEG	0.00271649	0.00367455	0.016151	0.00751402	0.0196969	0.0334706	0.0403696	0.031179	0.00273629	0.00325395	0.0440431	0.0166778	0.0468319	0.0638802	0.0754239	0.0620453	0.027079	0.0068415	0.0129394	0.01562	0.0248261	0.128185	0.0780849	0.0770321	0.00363511	0.00659566	0.00921486	0.00648188	0.00412736	0.00117911	0.000443595	0.00191669	0.00214079	0.00297042	0.00274188	0.0026177	0.0210441	0.0221523	0.0226403	0.0219456	0.010911
347	2-Pyrrolidineacetic acid	0.823817	B(ii)			202.022	130.086	POS	0.0211244	0.0822395	0.0257241	0.0430293	0.0243529	0.030472	0.0215059	0.0254436	0.0180566	0.0149047	0.0079635	0.0136416	0.0314413	0.0776383	0.0678588	0.0589795	0.080592	0.043353	0.0354144	0.0531198	0.0569438	0.0388942	0.0430416	0.0462932	0.0847382	0.0538643	0.0279644	0.0555223	0.0530305	0.0946387	0.138497	0.0953887	0.0645744	0.0792335	0.0611263	0.0683114	0.0493495	0.0308182	0.0274599	0.0358759	0.0300515
348	PC(P-18:1(11Z)/20:5(5Z,8Z,11Z,14Z,17Z))	0.823027	B(ii)			21.6986	790.573	POS	2.77533	0.238807	3.7177	2.24394	1.87285	1.4012	1.87034	1.71479	3.09559	2.76379	2.99023	2.94987	2.68293e-05	2.76958e-05	2.75856e-05	2.73702e-05	0.020256	2.98917e-05	2.91945e-05	0.0067717	0.00535932	0.0150311	0.00387388	0.00808809	1.11734	1.02387	0.809581	0.983598	1.49215	1.25728	1.34454	1.36465	0.975117	1.10543	0.81615	0.965567	2.54349e-05	2.37676e-05	2.3787e-05	2.43299e-05	2.2082e-05
349	beta-Alanine	0.82267	B(ii)			212.075	88.0407	NEG	5.4241	7.66643	5.33211	6.14088	4.97906	7.47206	7.04985	6.50032	6.05428	6.51983	7.59568	6.72326	3.6665	4.768	4.87655	4.43702	4.71153	4.14336	3.55287	4.13592	4.22619	5.37881	4.59049	4.73183	2.53888	2.2303	2.15549	2.30822	1.85727	2.7463	2.85975	2.48777	2.78785	2.29832	2.65015	2.57877	4.73292	4.38388	4.3037	4.4735	3.48729
350	3,4-Dihydro-2H-1-benzopyran-2-one	0.820328	B(ii)			165.469	149.06	POS	0.0034147	6.28562e-05	0.00360265	0.00236007	0.00673704	0.0103229	0.00842968	0.00849652	0.00653931	0.0077295	0.00811917	0.00746266	0.0420708	0.0443745	0.0474911	0.0446455	0.0777165	0.078466	0.0447173	0.0669666	0.0738442	0.046284	0.0591326	0.0597536	0.0477499	0.042474	0.0280282	0.0394174	0.0332064	0.040495	0.0658897	0.0465304	0.0527081	0.04915	0.0429844	0.0482808	0.00387669	0.00113318	2.3787e-05	0.00167789	0.00137616
351	Salviaflaside methyl ester	0.82014	B(ii)			151.175	537.167	POS	0.217575	0.659822	0.243321	0.373573	0.219688	0.23607	0.254366	0.236708	0.238472	0.218593	0.222785	0.226617	0.293239	0.258382	0.253458	0.26836	0.313034	0.269173	0.25973	0.280646	0.27456	0.255608	0.270634	0.266934	0.354189	0.312192	0.331545	0.332642	0.366036	0.357065	0.319384	0.347495	0.331029	0.369681	0.30519	0.3353	0.246978	0.236855	0.245956	0.243263	0.209176
352	Prolyl-Glutamine	0.819859	B(ii)			222.173	244.13	POS	0.027855	0.0447978	0.0156608	0.0294379	0.0541317	0.103752	0.0698439	0.075909	0.0301819	0.0427375	0.0490168	0.0406454	0.105761	0.125045	0.130586	0.120464	0.267593	0.190195	0.0927364	0.183508	0.0832204	0.152045	0.0877191	0.107662	0.178269	0.189999	0.17118	0.179816	0.299313	0.37367	0.253611	0.308865	0.303623	0.288879	0.217261	0.269921	0.0200869	0.0181308	0.0133874	0.0172017	0.0347867
354	Valyl-Valine	0.816289	B(ii)			141.129	217.155	POS	0.0176385	6.28562e-05	0.00766948	0.00845695	0.0334041	0.0174163	0.0293427	0.026721	0.016583	0.0184022	0.00955475	0.0148467	0.0348206	0.0457051	0.117825	0.066117	0.0925335	0.0889785	0.0856018	0.0890379	0.0495224	0.102057	0.115502	0.0890269	0.0777119	0.103261	0.0831259	0.0880329	0.108256	0.0945809	0.0895322	0.0974563	0.111954	0.10126	0.102675	0.105296	2.54349e-05	2.37676e-05	0.00394183	0.00133035	2.2082e-05
355	Methyl butyrate	0.815963	B(ii)			27.0892	103.075	POS	0.00119301	0.0231036	0.00392674	0.00940778	0.00266027	0.00625587	0.0066254	0.00518051	0.00195609	0.00650039	0.00906949	0.00584199	0.00587813	0.00343181	0.00490957	0.00473983	0.00370543	0.0048484	0.00383797	0.0041306	0.00552735	0.00663036	0.00809353	0.00675041	0.00756267	0.00821324	0.0155555	0.0104438	0.0166994	0.0216926	0.0169704	0.0184541	0.0192946	0.00839551	0.0134849	0.013725	0.0027244	0.00816641	0.0106551	0.00718196	0.0071607
358	Diatretin 2	0.810668	B(ii)			147.317	146.027	POS	0.0219646	0.0947128	0.0222599	0.0463124	0.0400598	0.0423182	0.0359264	0.0394348	0.037491	0.0347704	0.0369226	0.0363946	0.237495	0.350963	0.190007	0.259489	0.378005	0.159451	0.0929952	0.21015	0.457609	0.212759	0.258551	0.309639	2.15803	1.88084	2.28532	2.10806	2.3365	2.023	0.698261	1.68592	1.74762	2.12914	1.85095	1.90924	0.487116	0.395227	0.396808	0.426384	0.331361
359	H-LEU-VAL-OH	0.810665	B(i)			129.782	231.171	POS	0.0389318	0.0172068	0.0202874	0.0254753	0.103357	0.0250511	0.0982358	0.0755481	0.0622014	0.0276809	0.0271098	0.0389974	0.0458074	0.0920044	0.216196	0.118003	0.117964	0.132943	0.134685	0.128531	0.0670879	0.213761	0.182453	0.154434	0.131691	0.126212	0.156049	0.137984	0.26865	0.141918	0.147707	0.186092	0.133324	0.208064	0.146098	0.162495	0.0597274	0.0374979	0.0530213	0.0500822	0.0337762
360	1-Hexanethiol	0.81061	B(ii)			172.752	119.09	POS	0.0913815	0.105301	0.0801851	0.0922891	0.111356	0.0883823	0.113178	0.104306	0.115714	0.123068	0.0993781	0.11272	0.567089	0.534598	0.576009	0.559232	0.865977	0.839167	0.968921	0.891355	0.596232	0.651893	0.614411	0.620845	0.500939	0.460899	0.525456	0.495764	0.813776	0.704906	0.613014	0.710565	0.601196	0.583546	0.682192	0.622311	0.0616854	0.0539492	0.0491534	0.0549293	0.0411102
361	PC(14:0/20:0)	0.810546	B(ii)			42.197	762.594	POS	1.95505	6.6906	1.6032	3.41628	2.16217	1.27416	2.1311	1.85581	2.61824	1.98364	1.52164	2.04118	1.39519	2.89206	2.50711	2.26479	2.11036	1.55967	3.38592	2.35199	2.36883	0.502052	1.92284	1.59791	1.65632	1.66056	2.14552	1.8208	1.31938	1.43049	1.67907	1.47631	1.52893	1.90571	1.33384	1.58949	13.2935	10.7937	11.2477	11.7783	13.0736
362	Eicosapentaenoic acid	0.810301	B(ii)			21.9718	301.218	NEG	2.43751	4.93467	1.40185	2.92468	0.724224	1.8561	1.88195	1.48743	1.29456	1.01615	1.46407	1.25826	7.54215	8.27955	6.88188	7.56786	2.70432	8.6282	5.94745	5.75999	5.03862	5.16453	5.08357	5.09558	1.18547	0.877024	1.33191	1.13147	0.340121	3.17033	0.638301	1.38292	1.28897	1.20057	1.46635	1.31863	0.0287123	0.11953	0.0812708	0.0765045	0.124381
363	Gluconolactone	0.808508	B(i)			100.553	177.041	NEG	0.00682638	0.0107874	0.00418154	0.00726513	0.00415397	0.0133512	0.00834213	0.00861578	4.00436e-05	0.0226771	0.0167164	0.0131445	0.583204	0.524218	0.474689	0.52737	0.381315	0.0589051	0.0520062	0.164075	0.330066	0.603932	0.611652	0.515217	0.0931506	0.0833259	0.0955261	0.0906675	0.0567235	0.0741984	0.0851117	0.0720112	0.0739597	0.0604246	0.0746359	0.0696734	0.0565838	0.049684	0.0427149	0.0496609	0.01077
365	Ursodeoxycholic acid	0.806277	B(i)			6.20062	391.29	NEG	3.94897e-05	0.0708083	3.93156e-05	0.023629	3.81033e-05	0.0192101	0.0140324	0.0110935	0.0171192	0.0184854	3.73951e-05	0.0118807	3.89016e-05	0.0192368	3.82224e-05	0.00643797	3.63199e-05	3.57481e-05	0.0175446	0.00587222	3.69417e-05	3.85462e-05	3.71584e-05	3.75488e-05	3.51164e-05	3.31039e-05	0.0172722	0.00578014	3.51369e-05	0.0200324	0.0189062	0.0129912	0.0154919	3.41552e-05	0.0151756	0.0102339	0.0192794	4.01331e-05	4.04322e-05	0.00645331	3.84356e-05
366	NADP	0.805256	B(ii)			281.18	744.083	POS	0.00243545	0.00290437	0.00120456	0.00218146	0.0027236	0.00414794	0.00250602	0.00312586	0.00385643	0.00544391	0.00220318	0.00383451	0.00360774	0.00532397	0.00533558	0.00475577	0.0065977	0.0111214	0.00902218	0.00891375	0.00566352	0.00679649	0.00894525	0.00713509	0.00364406	0.00367856	0.00741553	0.00491272	0.00480193	0.00357094	0.00151573	0.0032962	0.00715435	0.00675626	0.00485976	0.00625679	0.00184388	0.0027716	0.00216476	0.00226008	0.00183106
367	p-Cresol sulfate	0.804367	B(ii)			16.6976	187.007	NEG	0.362006	0.725468	0.396281	0.494585	0.0455931	1.02436	0.89009	0.653349	0.147458	0.41015	1.31133	0.622978	0.768616	0.682085	1.78328	1.07799	0.820471	0.567111	2.05047	1.14602	0.601666	1.47046	1.26963	1.11392	2.1995	5.24858	2.68793	3.37867	13.5478	6.89106	4.06521	8.16804	14.0587	5.09739	9.33328	9.49645	0.0850219	0.0437204	0.0225469	0.0504297	0.0560241
368	1-Palmitoylglycerophosphoinositol	0.803363	B(ii)			163.456	573.304	POS	0.00714663	0.00634713	0.00938316	0.00762564	0.00501053	0.00541818	0.00774084	0.00605652	0.00602698	0.0059306	0.00775924	0.00657227	0.0448479	0.0588095	0.0675854	0.0570809	0.0774396	0.0623743	0.0857078	0.0751739	0.0543096	0.0578384	0.0607192	0.0576224	0.0274506	0.0236239	0.0201874	0.023754	0.010455	0.0278309	0.0174905	0.0185921	0.0244257	0.0132693	0.0178363	0.0185104	0.0185637	0.0180962	0.0213139	0.0193246	0.015866
369	Glyceric acid	0.802461	B(ii)			191.84	105.02	NEG	0.0196905	0.0072256	0.034037	0.0203177	0.0256752	0.0283865	0.0220251	0.0253623	0.0281966	0.0210631	0.0221804	0.0238134	0.0293831	0.0204598	0.0260557	0.0252995	0.0638912	0.0476399	0.0293129	0.046948	0.051296	0.0283484	0.0362779	0.0386408	0.126754	0.121943	0.0359637	0.094887	0.0497901	0.163647	0.278252	0.163896	0.143702	0.128724	0.179639	0.150688	0.00864166	0.0163093	0.0109372	0.0119627	0.0164505
371	PC(20:4(5Z,8Z,11Z,14Z)/15:0)	0.801688	B(ii)			23.6122	768.552	POS	0.0544096	0.53973	0.155156	0.249765	0.152211	0.216994	0.224025	0.197744	0.179463	0.163489	0.08306	0.142004	0.453046	0.542104	0.414751	0.469967	0.298243	0.612649	0.345388	0.41876	1.12104	1.2833	0.452176	0.952173	1.4817	1.47805	1.25508	1.40494	2.10653	1.88678	2.09794	2.03042	1.69723	0.460435	1.60122	1.25296	0.671556	0.723588	0.469895	0.62168	0.506631
374	Stearoylcarnitine	0.797747	B(iii)			106.672	428.374	POS	0.346464	0.385635	0.126126	0.286075	0.158224	1.78832	0.537667	0.828069	0.428429	0.840434	0.269974	0.512946	0.202212	0.262576	0.241081	0.23529	0.261309	0.410518	0.582033	0.417953	0.301131	0.382822	0.277998	0.32065	0.613075	0.585994	1.1403	0.77979	1.08817	1.62025	1.59486	1.43443	1.01238	0.93822	1.01749	0.989364	0.711061	0.36328	0.473232	0.515858	0.504161
375	Columbamine	0.79702	B(i)			168.901	338.147	POS	0.00859888	0.00366107	0.0066542	0.00630472	0.00867994	0.0098422	0.00936443	0.00929552	0.00660242	0.00869164	0.00915234	0.0081488	0.0109641	0.0104739	0.0104095	0.0106158	0.0116232	0.0164417	0.012858	0.013641	0.0126036	0.0101819	0.0103121	0.0110325	0.0124601	0.0121632	0.0088091	0.0111441	0.00916974	0.0140874	0.0190342	0.0140971	0.0126987	0.0121651	0.010651	0.0118383	0.00514738	0.00469389	0.00502965	0.00495697	0.00721503
377	N-Acetyllactosamine	0.791535	B(i)			253.967	384.151	POS	2.34083e-05	6.28562e-05	2.19957e-05	3.60867e-05	2.17264e-05	2.32198e-05	2.26465e-05	2.25309e-05	2.38377e-05	2.44466e-05	2.14694e-05	2.32512e-05	2.68293e-05	2.76958e-05	2.75856e-05	2.73702e-05	3.0127e-05	0.000427299	0.000361291	0.000272906	2.84437e-05	2.64121e-05	2.75096e-05	2.74551e-05	0.0137985	0.0165051	0.0176395	0.015981	0.0240303	0.0166347	0.024014	0.0215597	0.0245173	0.0132567	0.0268812	0.0215517	0.0229675	0.0236765	0.0193225	0.0219888	0.012049
379	Methylmalonic acid semialdehyde	0.788849	B(iii)			215.828	103.039	POS	0.113537	0.207656	0.0956556	0.138949	0.0865234	0.115719	0.114247	0.105496	0.116171	0.124023	0.110798	0.116997	0.104398	0.112637	0.112256	0.109764	0.147096	0.115307	0.115088	0.125831	0.129477	0.129656	0.124053	0.127729	0.130083	0.131825	0.164635	0.142181	0.149582	0.159503	0.149872	0.152986	0.15322	0.139715	0.157994	0.15031	0.0411874	0.0478081	0.0402822	0.0430926	0.0423789
380	Prostaglandin B2	0.785375	B(i)			58.8303	333.208	NEG	3.94897e-05	0.000128832	0.00352013	0.00122948	3.81033e-05	0.0106505	0.019613	0.0101005	4.00436e-05	0.00267549	0.00381197	0.00217583	0.0132609	0.0154641	0.0233035	0.0173428	0.0262477	0.0190937	0.0325704	0.0259706	0.0201444	0.0359813	0.0286625	0.0282627	3.51164e-05	3.31039e-05	0.0247043	0.00825752	0.00296459	0.0138067	0.0186303	0.0118005	0.00557266	0.00180015	0.00490626	0.00409302	4.00687e-05	0.017432	0.0201194	0.0125305	3.84356e-05
381	2-Propanoylthiazole	0.78502	B(iii)			292.756	142.027	POS	0.0442231	0.104203	0.0343772	0.0609344	0.0356072	0.0452994	0.0433295	0.041412	0.0406805	0.0458663	0.0334785	0.0400085	0.0424396	0.0519067	0.0453881	0.0465782	0.0954818	0.107163	0.0790276	0.0938907	0.0503054	0.0706287	0.0500502	0.0569948	0.171643	0.0226869	0.04687	0.0804001	0.265011	0.0096866	0.143232	0.13931	0.0153427	0.300174	0.268261	0.194593	0.165546	0.0389418	0.11571	0.106733	0.112232
382	Phytosphingosine	0.781278	B(iii)			29.5943	318.301	POS	0.0282546	0.0802363	0.0248022	0.044431	0.050036	0.0486495	0.0263528	0.0416794	0.04425	0.0331177	0.071638	0.0496686	0.151526	0.0740209	0.0497184	0.0917552	0.0643493	0.283596	0.0617214	0.136555	0.0590591	0.115164	0.19413	0.122784	0.0425256	0.0606043	0.0868901	0.06334	0.0334908	0.0222736	0.066727	0.0408305	0.0452595	0.1331	0.108535	0.0956314	0.0553126	0.118878	0.0537355	0.0759755	0.0679103
383	Naringenin	0.775281	B(iii)			142.642	307.035	NEG	0.151474	0.15285	0.175285	0.15987	0.195183	0.20459	0.298172	0.232648	0.152725	0.18526	0.240227	0.192737	0.136585	0.141902	0.190164	0.156217	0.160179	0.0576558	0.0711359	0.0963235	0.126514	0.229508	0.203907	0.186643	0.0967685	0.0756336	0.162791	0.111731	0.0609113	0.156065	0.175207	0.130728	0.12776	0.0362215	0.0888681	0.0842832	0.199138	0.179597	0.186349	0.188362	0.136238
384	Prostaglandin E2	0.771803	B(i)			27.0594	351.222	NEG	0.196289	2.42975	0.198213	0.941417	0.13345	0.221068	0.10641	0.153643	0.119792	0.21651	0.182844	0.173049	0.493765	0.461608	0.447442	0.467605	0.418754	0.439924	0.430376	0.429684	0.489482	0.392147	0.493787	0.458472	0.301532	0.296186	0.27801	0.291909	0.216118	0.309258	0.2959	0.273759	0.276504	0.220508	0.282703	0.259905	0.183804	0.248019	0.242361	0.224728	0.0806568
385	Aminoacetone	0.769241	B(iii)			216.329	74.0603	POS	0.0271159	0.071114	0.0322805	0.0435035	0.0354165	0.0560163	0.0512951	0.047576	0.0262473	0.0380484	0.0439053	0.036067	0.187829	0.224293	0.194028	0.20205	0.348315	0.284923	0.174304	0.269181	0.318574	0.179825	0.223272	0.240557	0.286123	0.238017	0.18079	0.234977	0.194785	0.307533	0.317384	0.273234	0.275845	0.241324	0.249134	0.255434	0.0457134	0.0353767	0.0329719	0.0380207	0.0388194
386	Mannose 6-phosphate	0.769104	B(iii)			315.269	259.024	NEG	0.0124652	0.00829021	0.00467719	0.00847754	0.00494694	0.00402534	0.0105682	0.00651351	0.0319321	0.0210218	0.0076031	0.0201857	0.0356628	0.0257935	0.0124118	0.0246227	0.0130555	0.00248878	0.00406181	0.00653536	0.0147788	0.0203134	0.015471	0.0168544	0.00517694	0.00696988	0.0056049	0.00591724	0.00882047	0.00539649	0.00647543	0.00689746	0.00780804	0.00854522	0.00863816	0.00833047	0.00352011	0.00548419	0.0053911	0.00479847	0.00396027
387	PE(20:2(11Z,14Z)/14:0)	0.769057	B(iii)			47.4534	716.524	POS	0.258751	1.49282	0.246484	0.666018	0.484993	0.345656	0.784177	0.538275	0.669921	0.516207	0.3259	0.504009	2.67175	4.2987	2.63586	3.20211	3.27638	4.94116	3.69754	3.97169	3.186	3.21209	2.66753	3.02187	1.03965	0.889966	0.994596	0.974738	0.826085	1.09449	1.07506	0.998543	0.723544	0.772211	0.78423	0.759995	0.179148	0.0411947	0.137516	0.119286	0.233808
388	L-Gulonolactone	0.768766	B(iii)			67.2014	177.041	NEG	0.070836	0.0855253	0.06453	0.0736304	0.0614783	0.0669032	0.0752049	0.0678621	0.0649826	0.0849466	0.0771087	0.0756793	0.805698	0.659095	0.918634	0.794475	0.525141	0.346865	0.470667	0.447558	0.553873	1.05192	0.792875	0.799555	0.283509	0.33107	0.300899	0.305159	0.158974	0.2504	0.331862	0.247078	0.315241	0.260363	0.272954	0.282853	0.187421	0.158035	0.138702	0.161386	0.0993168
389	5-(2-Hydroxyethyl)-4-methylthiazole	0.763829	B(iii)			211.228	144.048	POS	0.00862721	0.0154783	0.00891245	0.011006	0.00715777	0.0102471	0.00831342	0.00857278	0.00917445	0.00695348	0.00849065	0.00820619	0.156028	0.17668	0.134856	0.155855	0.167724	0.10478	0.0716805	0.114728	0.162043	0.145047	0.160485	0.155858	0.254015	0.216711	0.130491	0.200405	0.0944763	0.156149	0.112323	0.120982	0.172038	0.179366	0.128366	0.159923	0.00174078	0.00281861	0.00468706	0.00308215	0.0012448
390	Costunolide	0.763561	B(i)			47.4988	233.154	POS	2.34083e-05	6.28562e-05	2.19957e-05	3.60867e-05	2.17264e-05	0.00101898	2.26465e-05	0.00035445	2.38377e-05	2.44466e-05	2.14694e-05	2.32512e-05	0.0873927	0.0581972	0.0326106	0.0594002	0.102096	0.108225	0.0219448	0.0774217	0.0728737	0.0859306	0.0602967	0.0730337	3.36912e-05	3.19665e-05	3.24336e-05	3.26971e-05	3.2968e-05	0.00168131	3.42819e-05	0.000582854	3.34213e-05	0.00114552	3.32362e-05	0.000404059	2.54349e-05	2.37676e-05	2.3787e-05	2.43299e-05	2.2082e-05
393	2-Pyrrolidinone	0.750313	B(iii)			38.248	86.0611	POS	0.00863381	0.112145	0.023234	0.0480043	0.0379735	0.00840355	0.0297779	0.025385	0.0307748	0.0034337	0.0174427	0.0172171	0.0144181	2.76958e-05	2.75856e-05	0.00482446	0.00431231	2.98917e-05	2.91945e-05	0.00145713	0.0019651	0.00163322	2.75096e-05	0.00120861	0.056164	0.0540274	0.0267338	0.0456418	0.0504519	0.0659328	0.0207794	0.0457214	0.0392817	0.0737217	0.0616148	0.0582061	0.0805318	0.0720381	0.0692011	0.0739237	0.103635
394	D-Sedoheptulose 7-phosphate	0.75014	B(iii)			269.382	289.034	NEG	0.0389681	1.04626	0.0368994	0.374044	0.055161	0.0564085	0.0553541	0.0556412	0.0847298	0.104798	0.0789666	0.0894983	0.267771	0.213812	0.137914	0.206499	0.123563	0.0322897	0.0680725	0.0746416	0.345303	0.27033	0.156671	0.257435	0.0702085	0.0813287	0.0877434	0.0797602	0.10069	0.0594672	0.0370417	0.0657331	0.0926794	0.0996527	0.085158	0.0924967	0.0429205	0.0484361	0.0342458	0.0418674	0.0738588
395	N-Acetylmannosamine	0.748968	B(i)			160.44	222.097	POS	0.00137617	0.00105978	0.0017482	0.00139471	0.00140524	0.00168811	0.00226011	0.00178449	0.00133983	0.0013069	0.00266805	0.0017716	0.101987	0.129137	0.1314	0.120841	0.202838	0.130381	0.0912354	0.141485	0.185671	0.123938	0.181001	0.163537	0.096684	0.0822761	0.0503167	0.0764256	0.0673265	0.109346	0.0827648	0.086479	0.0976341	0.0609678	0.0839126	0.0808382	0.0107655	0.00937213	0.00909764	0.00974509	0.00823219
396	Gentiobiose	0.748552	B(i)			263.173	341.109	NEG	0.00253159	0.000128832	3.93156e-05	0.000899914	0.00271781	0.000427062	0.00311774	0.00208753	0.00762742	0.00488954	0.00781584	0.0067776	2.4061	2.06931	0.950922	1.80878	2.55992	0.00395683	0.00110269	0.854994	2.06381	1.60256	0.441981	1.36945	0.00460761	0.00747779	0.0037142	0.00526653	0.00563586	0.00180487	0.00284795	0.00342956	0.00186302	0.00304449	0.00291946	0.00260899	0.000750185	0.0113427	0.00182883	0.00464058	0.00367208
397	4-(Methylthio)benzoic acid	0.745229	B(i)			93.0024	213.018	NEG	0.11551	0.150869	0.0792117	0.115197	0.190744	0.0686245	0.0718581	0.110409	0.13416	0.191202	0.173828	0.166397	4.0366	2.05518	2.47005	2.85394	2.34223	0.423184	0.740143	1.16852	1.22766	3.22725	2.4911	2.31534	0.924149	1.18762	0.993233	1.035	0.867563	1.05332	0.99184	0.970909	0.899521	0.862662	0.984391	0.915525	0.173937	0.227532	0.153973	0.185147	0.166905
398	2-Hydroxy-4-(4-methoxyphenyl)-1H-phenalen-1-one	0.744338	B(iii)			82.576	303.109	POS	0.039901	6.28562e-05	0.0313628	0.0237756	0.0264318	0.0407631	0.0225485	0.0299145	0.0107915	0.0314162	0.0330211	0.0250763	0.0245005	0.0190789	0.0364456	0.026675	0.024137	0.0279955	0.0277018	0.0266114	0.0247083	0.0207571	0.0302465	0.0252373	0.0727817	0.0564063	0.068593	0.065927	0.0541692	0.0661907	0.0274899	0.0492833	0.0527768	0.0492063	0.0302449	0.044076	2.54349e-05	2.37676e-05	2.3787e-05	2.43299e-05	0.000589582
399	PC(22:5(4Z,7Z,10Z,13Z,16Z)/14:0)	0.743449	B(iii)			21.7233	780.554	POS	0.112897	0.108624	0.23665	0.152724	0.200688	0.239332	0.0863979	0.175472	0.237417	0.233654	0.121861	0.197644	4.17255	4.12876	3.17311	3.82481	3.82422	3.73448	3.09175	3.55015	4.44951	2.45615	3.1442	3.34995	1.40235	1.49781	2.01568	1.63861	1.60551	1.81312	0.95493	1.45785	0.748109	1.09551	0.986884	0.943501	0.279379	0.449657	0.443522	0.390853	0.217381
400	Alantolactone	0.742453	B(iii)			277.165	233.15	POS	0.00530064	0.0174958	0.00369603	0.00883083	0.00592781	0.0105083	0.00434043	0.00692551	0.00885975	0.0120746	0.00705231	0.0093289	0.0764192	0.0927867	0.0784755	0.0825605	0.0353087	0.0210173	0.0167571	0.024361	0.0457062	0.0495199	0.0484063	0.0478775	0.0173972	0.0103235	0.0152515	0.0143241	0.00400353	0.0135538	0.0142173	0.0105916	0.013402	0.00429774	0.0121657	0.00995516	0.184031	0.3082	0.224206	0.238812	0.0816507
401	N-Glycolylneuraminic acid	0.742378	B(iii)			253.458	324.094	NEG	3.94897e-05	0.000128832	0.000222745	0.000130356	0.000628902	0.000871307	0.00227762	0.00125928	0.000378498	0.000323023	0.000226333	0.000309285	0.00284788	0.00262813	0.00248582	0.00265394	0.00448391	0.00497784	0.00524046	0.00490074	0.00615033	0.00274311	0.00721465	0.00536937	3.51164e-05	0.00886897	0.0118315	0.00691185	0.0226487	0.00240245	0.00108128	0.00871082	0.000684731	0.0010493	0.00114638	0.000960135	0.00615973	0.00554663	0.00548135	0.00572924	0.00865747
402	Isoleucyl-Threonine	0.742369	B(iii)			28.3271	233.15	POS	0.00237029	0.00302344	0.00276999	0.00272124	0.0197307	0.0191908	0.0234126	0.020778	0.0132949	0.0161328	0.00558721	0.0116716	0.086872	0.0886474	0.124772	0.100097	0.11668	0.129888	0.119533	0.122034	0.0808008	0.128402	0.0855947	0.0982658	0.0483284	0.0505333	0.043751	0.0475376	0.128453	0.0586923	0.0504121	0.0791857	0.0602698	0.0927708	0.0615726	0.0715377	0.0153054	0.00381336	0.00643608	0.00851828	0.00491887
403	Prostaglandin F2a	0.735534	B(iii)			105.029	353.234	NEG	0.00577519	0.000128832	0.0053117	0.00373857	0.00415482	3.96823e-05	3.89836e-05	0.00141116	4.00436e-05	0.00183863	0.0068826	0.00292042	0.0447595	0.0172077	0.0276881	0.0298851	0.0437477	0.0405058	0.0354721	0.0399085	0.0339116	0.0200741	0.0552137	0.0363998	0.0866096	0.0752808	0.0922351	0.0847085	0.00411655	0.0586844	0.130862	0.0645543	0.0891509	0.0543906	0.125674	0.0897386	0.155024	0.144269	0.18093	0.160074	0.0953389
407	LysoPE(18:2(9Z,12Z)/0:0)	0.728991	B(iii)			129.155	478.294	POS	0.171078	0.300499	0.154791	0.208789	0.0804427	0.285814	0.129454	0.165237	0.199404	0.196483	0.193535	0.196474	0.897614	0.969994	0.794688	0.887432	0.666815	0.832889	0.6099	0.703201	0.873698	0.960769	0.997884	0.944117	0.320447	0.249257	0.359957	0.309887	0.162223	0.273418	0.284365	0.240002	0.306916	0.177494	0.352219	0.278876	0.0172154	0.0298544	0.00741135	0.0181604	0.0232467
410	PC(P-18:1(11Z)/22:6(4Z,7Z,10Z,13Z,16Z,19Z))	0.727769	B(iii)			28.4178	816.577	POS	0.0505991	0.108959	0.0335694	0.0643758	0.024187	0.0316191	0.0313232	0.0290431	0.0640488	0.0512586	0.0235467	0.0462847	0.00374936	0.00574485	0.00394668	0.0044803	0.00650052	0.01266	0.0220621	0.0137409	0.0116123	2.64121e-05	2.75096e-05	0.00388874	0.166972	0.168937	0.141974	0.159295	0.316421	0.270691	0.185988	0.2577	0.226668	0.313934	0.239467	0.260023	0.0543213	0.0696866	0.0675677	0.0638585	0.0444936
411	Glucose 6-phosphate	0.726391	B(iii)			277.274	261.038	POS	0.0503765	0.0221536	0.0150704	0.0292002	0.0275692	0.0034189	0.0533387	0.0281089	0.171468	0.122656	0.0282186	0.107448	0.0643725	0.0457579	0.02806	0.0460635	0.0416565	0.0218453	0.0195172	0.027673	0.0549566	0.0586813	0.0273675	0.0470018	0.0287195	0.019045	0.0681258	0.0386301	0.0268609	0.0300797	0.0272648	0.0280685	0.0448989	0.0571965	0.0560498	0.0527151	0.0726414	0.0463927	0.0234537	0.0474959	0.0563388
413	PC(18:3(9Z,12Z,15Z)/18:0)	0.723293	B(iii)			101.8	784.582	POS	0.208403	1.59997	0.192068	0.666815	0.215327	0.190761	0.350616	0.252235	1.02175	0.206191	0.2942	0.507379	0.275973	0.720744	0.55907	0.518596	0.689682	0.588926	0.577689	0.618766	0.80501	0.161966	1.24752	0.738164	0.453137	0.414665	0.392557	0.42012	0.422741	0.0709458	0.623275	0.372321	0.431412	0.320763	0.376184	0.37612	0.176391	0.169755	0.146205	0.164117	0.0549425
414	PC(20:5(5Z,8Z,11Z,14Z,17Z)/15:0)	0.722226	B(iii)			42.0583	766.535	POS	0.673058	3.79632	0.903033	1.79081	1.4598	1.12421	1.44304	1.34235	1.73438	1.25956	0.973855	1.3226	2.82121	3.28724	3.65891	3.25579	2.49602	2.51954	1.87303	2.2962	2.94054	3.78622	3.94539	3.55738	6.10212	6.14358	6.53326	6.25965	4.30065	2.88229	3.47624	3.55306	3.20322	3.84419	3.48345	3.51028	1.62796	1.43993	1.8332	1.6337	1.59666
415	Palmitoleoyl Ethanolamide	0.717346	B(iii)			33.8934	298.274	POS	0.0794444	0.197209	0.0713774	0.11601	0.0682129	0.109643	0.103131	0.0936624	0.101401	0.0934198	0.0733589	0.0893931	0.0249571	0.0238481	0.0186234	0.0224762	0.0306582	0.0639173	0.0769809	0.0571855	0.0272074	0.0268799	0.0233126	0.0258	0.304036	0.209896	0.191595	0.235176	0.129634	0.32684	0.407	0.287825	0.264843	0.179289	0.215483	0.219872	0.105222	0.0606482	0.0936166	0.0864957	0.0565519
416	Cholic acid	0.717045	B(iii)			147.813	426.322	POS	0.00669078	0.00433053	0.000938958	0.00398676	0.00776065	0.017101	0.0371333	0.020665	0.000332111	0.000260206	0.000948745	0.000513687	0.0105028	0.0741105	0.0150902	0.0332345	0.0105265	0.249055	0.88091	0.380164	0.0298591	0.00776159	0.00542195	0.0143476	0.0103701	0.00119942	0.000588565	0.00405268	0.0500658	0.0640922	0.0356324	0.0499301	0.00460364	0.0044224	0.0072258	0.00541728	0.000440955	0.000515347	0.000210157	0.00038882	0.000984208
417	CDP-Ethanolamine	0.716091	B(iii)			262.082	447.069	POS	0.0169073	0.00662131	0.010208	0.0112455	0.0137442	0.0298025	0.035438	0.0263282	0.026546	0.0362691	0.0304227	0.0310793	0.0348825	0.0344393	0.0377694	0.0356971	0.0272118	0.0084831	0.0126909	0.0161286	0.0280958	0.0549084	0.0422038	0.041736	0.00658149	0.00951883	0.0209508	0.0123504	0.00631298	0.00227524	0.000732613	0.00310694	0.00333805	0.00589321	0.00454607	0.00459244	0.031454	0.0286574	0.0247027	0.0282714	0.0136808
418	2-Oxovaleric acid	0.713024	B(iii)			127.873	115.04	NEG	0.0310549	0.0145631	0.0323096	0.0259758	0.0332805	0.0373237	0.0314037	0.0340026	0.0114729	0.0355811	0.0263059	0.0244533	0.0481715	0.0416307	0.0429807	0.044261	0.0511555	0.0733197	0.282059	0.135512	0.0583067	0.0604538	0.0559198	0.0582268	0.0341692	0.0371419	0.057522	0.0429444	0.0689726	0.0767482	0.0605089	0.0687432	0.0531289	0.00408657	0.0377522	0.0316559	0.020535	0.0204147	0.0349184	0.0252893	0.0134873
419	Diethanolamine	0.711441	B(iii)			47.8486	74.0966	POS	0.0766106	0.526006	0.0752632	0.22596	0.0728845	0.0761485	0.070354	0.073129	0.0670551	0.099325	0.0821485	0.0828429	0.0912791	0.116817	0.0677342	0.0919434	0.10436	0.0968965	0.0896879	0.0969816	0.103573	0.102492	0.0976688	0.101245	0.10788	0.11559	0.116139	0.113203	0.116044	0.125823	0.123493	0.121787	0.128821	0.120887	0.122551	0.124086	0.0660013	0.0809706	0.070961	0.0726443	0.0651395
420	Methylguanidine	0.711382	B(iii)			162.088	74.0715	POS	0.0186122	0.0312941	0.0168966	0.0222676	0.0177087	0.018562	0.0171069	0.0177926	0.0242243	0.0210959	0.0281838	0.0245013	0.0213696	0.0118047	0.0162214	0.0164652	0.0276966	0.0114541	0.0174261	0.0188589	0.0214581	0.0179151	0.0250601	0.0214778	0.0294877	0.023513	0.0454169	0.0328059	0.129024	0.0353797	0.0460449	0.0701495	0.0733961	0.0436199	0.032066	0.049694	0.0115286	0.00999313	0.0132509	0.0115909	0.00770079
421	Piperidine	0.710266	B(iii)			10.3611	86.0966	POS	0.0204114	0.0441611	0.0214791	0.0286838	0.0183769	0.0228624	0.0219166	0.021052	0.0193815	0.019766	0.0187456	0.0192977	0.0335339	0.0208485	0.0203561	0.0249128	0.0210201	0.0225183	0.0265494	0.0233626	0.021626	0.0215558	0.0242068	0.0224629	0.0265769	0.0266095	0.0355086	0.029565	0.0282667	0.0316601	0.0344887	0.0314718	0.0232881	0.0263739	0.028983	0.026215	0.0223403	0.0132823	0.0220143	0.0192123	0.0208092
422	PC(P-18:1(11Z)/20:4(5Z,8Z,11Z,14Z))	0.710046	B(iii)			38.8292	792.592	POS	2.28425	8.61396	1.97148	4.2899	3.351	1.03811	3.41578	2.60163	3.54337	1.45995	1.31343	2.10558	0.339526	0.653886	0.531861	0.508424	0.581112	0.892067	0.901284	0.791488	0.457729	0.515379	0.555524	0.509544	30.3786	21.7671	17.395	23.1802	26.2604	23.7115	23.7122	24.5613	22.3595	19.705	19.7668	20.6104	2.88054	3.73105	3.11701	3.24287	3.77895
424	Argininic acid	0.705417	B(iii)			220.497	176.103	POS	0.00412717	0.00512574	0.00788759	0.0057135	0.00247716	0.00550326	0.00695031	0.00497691	0.0140106	0.00930629	0.0059445	0.00975378	0.140403	0.089005	0.0906423	0.106684	0.20916	0.063681	0.124231	0.132357	0.109957	0.162766	0.102611	0.125111	0.0413106	0.0337378	0.0540744	0.0430409	0.131433	0.0743885	0.0707467	0.0921895	0.124936	0.0599321	0.0613876	0.0820851	0.181326	0.168519	0.168357	0.172734	0.0876733
425	15-Methylpalmitate	0.704891	B(iii)			21.947	269.25	NEG	0.437379	1.89959	0.521152	0.952706	0.165698	0.434652	0.640336	0.413562	0.380781	0.431679	0.547736	0.453399	0.589926	0.588933	0.605181	0.59468	0.46436	0.778538	0.942456	0.728451	0.00459372	0.424133	0.780169	0.402965	0.168973	0.212711	0.258553	0.213412	0.187514	0.294637	0.308514	0.263555	0.27104	0.190637	0.188224	0.216633	0.00401479	0.0674699	0.0523522	0.0412789	0.00561973
426	2-Hydroxy-3-methylbutyric acid	0.694914	B(i)			70.7084	117.056	NEG	0.0913607	0.0947151	0.220035	0.13537	0.185737	0.363208	0.371765	0.306904	0.262712	0.254594	0.845629	0.454312	0.467325	0.200628	0.527581	0.398511	0.844172	0.173846	0.151013	0.389677	0.630502	1.42198	0.700116	0.917534	3.51164e-05	3.31039e-05	0.129257	0.0431083	0.195438	0.514392	0.253189	0.321006	0.644629	0.213531	0.423016	0.427059	0.0666254	0.0234015	0.0157786	0.0352685	0.172771
427	D-Fructose 2,6-bisphosphate	0.693472	B(iii)			286.907	338.99	NEG	0.0373319	0.0518168	0.0151478	0.0347655	0.0619355	0.0217518	0.0462009	0.0432961	0.0987651	0.0749899	0.0404115	0.0713888	0.0161155	0.0299078	0.0328829	0.0263021	0.0234638	0.0151078	0.0151433	0.017905	0.013115	0.0263129	0.0425568	0.0273282	0.00264465	0.0179432	0.01963	0.013406	0.0476289	0.0172429	0.00877339	0.0245484	0.0158522	0.0294386	0.0120028	0.0190978	0.0278737	0.0274748	0.0320442	0.0291309	0.127649
428	n-Butyl acetate	0.692428	B(iii)			25.802	117.091	POS	0.00148752	0.0426542	0.00185361	0.0153318	0.00394985	0.00767712	0.00133961	0.00432219	0.00387866	0.00802959	0.00692998	0.00627941	0.00652019	0.00463351	0.00577219	0.00564196	0.00841039	0.00427896	0.00691982	0.00653639	0.00777736	0.00738708	0.00418326	0.00644923	0.00726655	0.01442	0.00991833	0.010535	0.0104756	0.0116869	0.0109535	0.0110387	0.00754354	0.0182009	0.0115358	0.0124268	0.00599465	0.00648069	0.00866269	0.00704601	0.00736704
429	Koeniginequinone A	0.691692	B(iii)			242.166	242.079	POS	0.00759024	0.00534258	0.00505221	0.00599501	0.0147473	0.00659627	0.00770691	0.0096835	0.017794	0.009399	0.00603065	0.0110745	0.0197424	0.0537756	0.107102	0.0602066	0.00787288	0.00386742	0.00683839	0.00619289	0.00953555	0.0603703	0.0411507	0.0370188	0.178216	0.312516	0.22877	0.239834	0.25478	0.173231	0.0546114	0.160874	0.0917641	0.143838	0.115582	0.117061	0.0287463	0.0688538	0.0327119	0.0434373	0.0105743
431	(3R, 6'Z)-3,4-Dihydro-8-hydroxy-3-(6-pentadecenyl)-1H-2-benzopyran-1-one	0.691389	B(iii)			147.925	373.275	POS	0.00119419	6.28562e-05	2.19957e-05	0.000426346	0.000944211	0.00296005	0.00531086	0.00307171	2.38377e-05	2.44466e-05	2.14694e-05	2.32512e-05	0.0014152	0.0132413	0.00214861	0.0056017	0.00185789	0.049306	0.181362	0.0775086	0.00563571	0.00286378	0.00182287	0.00344079	0.00058636	3.19665e-05	0.00125104	0.000623122	0.00868343	0.0115068	0.00563225	0.00860748	0.0025716	3.2711e-05	0.00153659	0.0013803	2.54349e-05	2.37676e-05	2.3787e-05	2.43299e-05	2.2082e-05
432	PC(22:6(4Z,7Z,10Z,13Z,16Z,19Z)/20:3(5Z,8Z,11Z))	0.690025	B(iii)			38.1525	856.584	POS	0.965798	2.72967	0.79204	1.49584	0.693573	0.703081	1.00305	0.799901	0.791573	0.772545	0.74154	0.768552	0.211942	0.249271	0.188973	0.216729	0.334023	0.41103	0.430253	0.391769	0.26347	0.26816	0.301361	0.277664	0.357796	0.377917	0.410386	0.382033	0.261312	0.457959	0.305525	0.341598	0.336733	0.345312	0.359556	0.3472	0.217719	0.230527	0.213866	0.220704	0.164888
433	Isonicotinic acid	0.687999	B(iii)			142.975	122.025	NEG	0.000865228	0.0112078	3.93156e-05	0.00403746	0.000390453	0.00388826	0.00217087	0.00214986	0.0340501	0.0337114	1.42963	0.499131	0.00982974	0.0108208	0.0017624	0.00747099	0.00238855	0.00818742	0.00381947	0.00479848	0.169205	1.38694	1.46858	1.00824	0.00885426	0.00184667	0.00114223	0.00394772	0.00161643	0.00118174	0.000544266	0.00111415	0.00205727	0.0014999	0.00274542	0.00210087	0.00347624	0.00253701	0.003117	0.00304342	0.00349919
434	cis-5-Tetradecenoylcarnitine	0.685881	B(iii)			117.164	370.295	POS	0.0825018	0.0661673	0.00358716	0.0507521	0.00123562	0.181154	0.0424313	0.0749403	0.0542736	0.0896887	0.0140692	0.0526772	0.0027963	2.76958e-05	0.000442484	0.00108883	0.000471307	0.00403874	0.00974842	0.00475282	0.00399947	0.00305413	0.00501865	0.00402408	0.0400812	0.0235399	0.22807	0.0972303	0.0267303	0.0413579	0.0265358	0.0315414	0.0260746	0.0288555	0.0589417	0.0379573	0.0539668	0.0445678	0.0250138	0.0411828	0.0192888
435	2-Acetylthiazole	0.684286	B(iii)			184.117	128.018	POS	0.444601	0.627502	0.423965	0.498689	0.423875	0.579587	0.531106	0.511523	0.484258	0.558495	0.523714	0.522156	0.429107	0.362232	0.41934	0.40356	0.557223	0.524895	0.449082	0.5104	0.539253	0.399262	0.438324	0.458946	0.409567	0.426128	0.451415	0.429037	0.441251	0.546206	0.374511	0.453989	0.47914	0.435831	0.446864	0.453945	0.240865	0.254794	0.24526	0.246973	0.16421
436	LysoPC(22:6(4Z,7Z,10Z,13Z,16Z,19Z))	0.681362	B(iii)			146.619	568.341	POS	0.246866	0.0754866	0.22236	0.181571	0.119144	0.0361193	0.499827	0.218363	0.160069	0.179103	0.049936	0.129703	0.047074	0.0668155	0.0741511	0.0626802	0.0615212	0.0403099	0.0353061	0.0457124	0.0481622	0.0457098	0.0581099	0.0506606	0.025977	0.0115563	0.0221674	0.0199002	0.0200242	0.0282422	0.0294156	0.025894	0.0313859	0.0162519	0.0244027	0.0240135	0.000355123	0.00253509	0.000644388	0.0011782	0.00206956
437	Malonylcarnitine	0.681235	B(iii)			235.157	248.113	POS	0.937335	0.878276	0.700855	0.838822	0.574751	1.19514	1.04845	0.939448	1.1033	1.24195	1.18168	1.17564	0.229196	0.325688	0.243016	0.265966	0.204665	0.0949646	0.114448	0.138026	0.28553	0.293886	0.301255	0.293557	0.383494	0.431379	0.359332	0.391402	0.403621	0.905604	0.25303	0.520752	0.406281	0.536103	0.419991	0.454125	0.0500087	0.0377415	0.0394511	0.0424004	0.0280426
438	Isopropenyl acetate	0.678221	B(iii)			11.5695	101.071	POS	0.00549893	0.0140777	0.0052216	0.00826607	0.00482633	0.0105228	0.00613224	0.00716045	0.00505958	0.00447097	0.00494287	0.00482447	0.00212569	0.00697233	0.0067583	0.00528544	0.00308675	0.00797812	0.00733111	0.00613199	0.00739951	0.00642619	0.00612654	0.00665075	0.00935815	0.014986	0.00849271	0.0109456	0.00773424	0.00558813	0.00900993	0.0074441	0.00857855	0.00255503	0.00809392	0.00640916	0.00796576	0.00580509	0.00640245	0.00672443	0.005395
440	PC(22:6(4Z,7Z,10Z,13Z,16Z,19Z)/16:1(9Z))	0.670901	B(iii)			21.7113	804.553	POS	0.154935	0.0150243	0.528364	0.232775	0.730934	0.713828	0.312986	0.585916	0.550502	0.584311	0.465179	0.533331	1.50725	1.03349	0.479519	1.00675	1.43758	0.943719	0.228301	0.869868	1.10766	0.825724	0.914248	0.949211	1.24644	1.09465	0.894569	1.07855	0.690653	1.0826	0.51745	0.763567	0.91036	0.344969	0.503478	0.586269	0.295743	0.404953	0.437484	0.379394	0.443746
441	Elaidic carnitine	0.667294	B(iii)			34.4458	426.358	POS	0.0230068	6.28562e-05	0.00291241	0.00866068	2.17264e-05	0.232087	0.0324175	0.0881753	0.0471979	0.175453	0.0146286	0.0790932	2.68293e-05	0.00552523	0.0114997	0.00568392	0.0182303	0.00545767	0.0108884	0.0115255	0.0416944	0.00946501	0.0226624	0.0246073	0.189434	0.197286	0.745903	0.377541	0.154807	0.106249	0.113702	0.124919	0.157808	0.147799	0.223526	0.176377	0.325874	0.210058	0.201019	0.245651	0.183289
442	Graveoline	0.667122	B(iii)			248.679	280.092	POS	0.00159672	0.00359539	0.00204498	0.00241236	0.00508849	0.00114488	0.00272047	0.00298461	0.00223391	0.00290343	0.00279161	0.00264298	0.00157876	0.0371884	0.0654803	0.0347491	0.000773206	0.00140184	0.00382359	0.00199955	0.00253747	0.0364983	0.012357	0.0171309	0.0398212	0.0153631	0.0778919	0.0443587	0.136384	0.0715261	0.0232773	0.0770623	0.047005	0.0973772	0.0576253	0.0673358	0.0192444	0.0250002	0.0140998	0.0194481	0.00593784
443	Ethyladipic acid	0.665936	B(iii)			278.157	175.097	POS	0.171091	0.409075	0.0945536	0.224906	0.138286	0.265471	0.157043	0.186934	0.14595	0.161608	0.168631	0.158729	0.17955	0.168716	0.171927	0.173398	0.102061	0.0666554	0.189232	0.119316	0.180859	0.173452	0.178276	0.177529	0.226601	0.0753302	0.258353	0.186761	0.203639	0.246715	0.22565	0.225335	0.0757359	0.209881	0.205878	0.163832	0.177606	0.197833	0.201198	0.192212	0.058856
444	Nicotinamide N-oxide	0.665523	B(i)			76.2417	139.05	POS	0.0343918	0.0265927	0.032119	0.0310345	0.00278852	0.0130687	0.00308863	0.00631528	0.00810678	0.0191013	0.0295484	0.0189188	0.0346932	0.0656337	0.0583357	0.0528875	0.120426	0.00979784	0.0101684	0.0467973	0.0207769	0.0634249	0.0747167	0.0529729	0.112041	0.276946	0.225448	0.204812	0.427471	0.0607418	0.0427536	0.176989	0.359008	0.133125	0.243122	0.245085	0.0114087	0.0111128	0.0104878	0.0110031	0.00481676
446	Acetamidopropanal	0.663223	B(iii)			244.936	116.071	POS	0.0175883	0.0171094	0.0075587	0.0140855	0.0105783	0.0253857	0.0188919	0.0182853	0.00633535	0.0175274	0.0217446	0.0152025	0.0326468	0.0286255	0.0334163	0.0315629	0.0576328	0.0580994	0.197362	0.104365	0.056237	0.0653768	0.0858814	0.0691651	0.147611	0.0316369	0.0400324	0.0730934	0.0319076	0.0723576	0.0673769	0.057214	0.0652957	0.0673788	0.0387901	0.0571548	2.54349e-05	2.37676e-05	2.3787e-05	2.43299e-05	2.2082e-05
448	25-Hydroxycholesterol	0.659452	B(iii)			109.939	425.345	POS	0.0671268	0.12413	0.0168131	0.0693568	0.00860509	0.143416	0.0699737	0.0739984	0.138219	0.302901	0.04075	0.160623	0.0429842	0.0587686	0.0823418	0.0613649	0.104551	0.0460691	0.0512596	0.0672934	0.0646051	0.104371	0.0787728	0.082583	0.333758	0.294443	1.42907	0.685755	0.328177	0.169811	0.135578	0.211189	0.223927	0.246979	0.285499	0.252135	0.00311597	0.00963129	0.000705977	0.00448441	0.00117709
449	5-L-Glutamyl-taurine	0.658132	B(iii)			234.657	255.065	POS	0.00256366	0.00330024	0.00948299	0.00511563	0.00265674	0.00608008	0.00594471	0.00489384	0.00385296	0.00188389	0.00493498	0.00355728	0.0686517	0.0567551	0.0437644	0.0563904	0.107992	0.0585305	0.0501933	0.0722387	0.0896068	0.0292995	0.069797	0.0629011	0.121806	0.110408	0.246318	0.159511	0.127191	0.15643	0.0953024	0.126308	0.10933	0.128323	0.14964	0.129098	0.00754336	0.00639092	0.00742045	0.00711824	0.00042878
450	Pantetheine 4'-phosphate	0.656933	B(iii)			221.701	359.104	POS	0.0286771	0.0588142	0.0213779	0.0362897	0.0217931	0.0320644	0.0213196	0.025059	0.0420999	0.0312756	0.027349	0.0335748	0.0564386	0.0641673	0.0334871	0.0513643	0.0424273	0.0256497	0.0321338	0.0334036	0.0536069	0.0344646	0.0331646	0.040412	0.0473676	0.0431067	0.0392914	0.0432552	0.0371401	0.043248	0.0479846	0.0427909	0.039441	0.0383856	0.0437781	0.0405349	0.0300205	0.0266644	0.0256131	0.0274327	0.0276602
451	5-Aminopentanal	0.65631	B(iii)			10.8483	102.091	POS	0.030234	0.0778043	0.0290349	0.0456911	0.0273303	0.0346579	0.0300557	0.0306813	0.0203988	0.0303975	0.0309532	0.0272498	0.0330545	0.0387013	0.0227908	0.0315155	0.0381343	0.0370343	0.0382307	0.0377998	0.0398443	0.0339476	0.0360455	0.0366125	0.0444548	0.039613	0.0450741	0.0430473	0.0408685	0.0504756	0.0445934	0.0453125	0.0439622	0.042952	0.0423277	0.0430806	0.0337524	0.0305688	0.031586	0.0319691	0.0286217
452	N-Acetylneuraminic acid	0.653842	B(iii)			226.127	308.099	NEG	0.0592786	0.0130972	0.0564814	0.0429524	0.0509699	0.0726395	0.0597988	0.0611361	0.0589384	0.0633709	0.0815835	0.0679643	0.10248	0.081822	0.10173	0.0953439	0.267214	0.189829	0.0942797	0.183774	0.182204	0.195011	0.192359	0.189858	0.0509921	0.0506111	0.0396412	0.0470815	0.134356	0.07941	0.110703	0.108156	0.0662877	0.060378	0.0691726	0.0652794	0.412285	0.382747	0.360545	0.385192	0.235466
454	PS(22:6(4Z,7Z,10Z,13Z,16Z,19Z)/18:0)	0.651675	B(iii)			132.429	836.542	POS	1.99924	5.0612	2.08204	3.04749	2.72787	2.09707	2.91992	2.58162	2.67166	2.70098	1.72435	2.36567	1.05095	1.49577	1.17006	1.23893	2.02315	1.83941	1.85301	1.90519	1.2947	0.807209	0.793918	0.965274	0.89375	0.770936	0.966979	0.877222	0.906429	1.12347	0.958681	0.996193	0.75486	0.813563	0.817478	0.7953	10.568	8.89606	9.56334	9.67581	10.2246
455	PC(22:6(4Z,7Z,10Z,13Z,16Z,19Z)/15:0)	0.649897	B(iii)			41.8832	792.551	POS	4.8105	39.0192	5.36682	16.3989	11.2574	6.1098	13.4483	10.2718	16.3133	7.02568	5.35642	9.56513	1.65595	1.92884	1.93063	1.83847	0.812547	1.90707	2.22548	1.64837	1.54737	2.19211	1.47101	1.73683	19.8605	19.4696	15.1297	18.1533	23.0858	22.1052	22.8087	22.6666	19.8512	18.1853	18.5443	18.8603	8.26301	6.16803	7.00941	7.14682	11.5557
457	PC(20:4(8Z,11Z,14Z,17Z)/18:3(9Z,12Z,15Z))	0.649421	B(iii)			39.6594	804.553	POS	0.542838	1.4421	0.496345	0.827094	0.493281	0.615759	0.324705	0.477915	0.427258	0.454144	0.40219	0.427864	0.977981	0.911298	0.537563	0.808947	0.996134	0.605669	0.440505	0.680769	0.587724	0.116479	0.542523	0.415575	0.676409	0.796196	1.31638	0.929662	0.499934	0.533695	0.41307	0.482233	0.749218	0.742165	0.809245	0.766876	0.221195	0.21534	0.193511	0.210015	0.108763
458	PS(22:6(4Z,7Z,10Z,13Z,16Z,19Z)/22:4(7Z,10Z,13Z,16Z))	0.647738	B(iii)			130.431	884.544	POS	0.00436988	0.0203917	0.0125068	0.0124228	0.00312944	0.0148011	0.021146	0.0130255	0.012931	0.0170481	0.0118717	0.0139502	2.68293e-05	2.76958e-05	2.75856e-05	2.73702e-05	0.00175997	0.00172332	0.00141962	0.0016343	2.84437e-05	2.64121e-05	2.75096e-05	2.74551e-05	0.0308091	0.0390515	0.0472553	0.0390386	0.00211927	0.00913225	0.0131523	0.00813461	0.0220687	0.0283324	0.012366	0.0209224	0.884725	0.821388	0.758371	0.821495	0.530149
459	Dihydrowyerone acid	0.646805	B(iii)			258.091	247.094	POS	3.27665	3.57293	2.49262	3.11407	1.86497	4.14078	5.23847	3.74807	1.98033	5.02104	3.68806	3.56314	1.2669	1.50503	1.015	1.26231	0.144759	0.211101	0.248259	0.201373	0.19037	3.12137	1.4075	1.57308	0.692143	0.290373	0.38546	0.455992	0.746171	0.781687	0.204091	0.577316	0.308952	0.178278	0.241024	0.242751	0.442488	0.575621	0.48292	0.500343	0.244412
460	N2-Succinyl-L-ornithine	0.645614	B(iii)			258.767	233.113	POS	0.0227418	0.00264889	0.00191389	0.00910154	0.00173854	0.00773052	0.0105909	0.00668667	0.0435977	0.0455987	0.0168706	0.0353557	0.00790161	0.00890823	0.0174296	0.0114131	0.00965937	0.00962714	0.0091214	0.0094693	0.00979869	0.0106703	0.00668257	0.00905053	0.0178979	0.0165379	0.0177748	0.0174036	0.0154408	0.0381969	0.00914889	0.0209289	0.0180929	0.0208559	0.0175981	0.018849	0.233841	0.2352	0.200731	0.223257	0.0745395
461	D-Alanine	0.644914	B(iii)			22.4523	90.0674	POS	0.201211	0.0172796	0.243275	0.153922	0.402012	0.360003	0.510385	0.424133	0.399792	0.362617	0.336499	0.366303	0.544091	0.584615	0.47262	0.533776	0.494664	0.671872	0.751205	0.639247	0.831093	0.857596	0.948427	0.879038	0.286753	0.333241	0.274658	0.298217	0.308542	0.330555	0.392508	0.343868	0.335126	0.385353	0.403249	0.374576	0.278641	0.284872	0.293602	0.285705	0.216506
462	S-(3-Methylbutanoyl)-dihydrolipoamide-E	0.640571	B(iii)			243.297	292.139	POS	0.00353408	0.00402228	0.00359964	0.00371867	0.0024478	0.00329884	0.00374216	0.00316293	0.00293173	0.00251949	0.00469391	0.00338171	0.024449	0.0415672	0.0426143	0.0362102	0.036955	0.00805189	0.00848075	0.0178292	0.0312477	0.0633007	0.0642405	0.0529296	0.00532451	0.0029606	0.00843608	0.00557373	0.00714516	0.00730071	0.00464497	0.00636361	0.00718266	0.00508152	0.00495342	0.0057392	0.00138601	0.00104577	0.00110233	0.00117804	0.00199191
463	Cis-zeatin-O-glucoside	0.637076	B(iii)			175.023	382.18	POS	0.000492773	0.000637876	0.0049748	0.00203515	0.00386894	0.00124155	0.0015783	0.00222959	0.000886964	0.000914377	0.00857788	0.00345974	0.0384094	0.0484376	0.0574917	0.0481129	0.0791742	0.0546362	0.0106925	0.0481676	0.0478784	0.0511912	0.12838	0.0758165	0.000382623	0.00194212	3.24336e-05	0.000785727	0.000234866	3.62834e-05	3.42819e-05	0.00010181	3.34213e-05	3.2711e-05	3.32362e-05	3.31229e-05	0.000149796	2.37676e-05	0.000591568	0.000255044	0.00109407
464	N-Lactoyl ethanolamine	0.63283	B(iii)			31.4342	134.081	POS	0.0718685	0.0626046	0.059158	0.0645437	0.0614022	0.081929	0.0556338	0.0663217	0.0544739	0.057414	0.0852287	0.0657055	0.232163	0.221745	0.361342	0.27175	0.372641	0.266227	0.232715	0.290527	0.193891	0.206587	0.183853	0.194777	0.118183	0.13036	0.146119	0.131554	0.252753	0.311445	0.176345	0.246848	0.180682	0.284869	0.177179	0.214243	0.0125346	0.00794337	0.0143461	0.011608	0.0143088
465	CMP-N-glycoloylneuraminate	0.630433	B(iii)			266.229	631.151	POS	2.34083e-05	6.28562e-05	0.00124834	0.000444868	0.00191364	0.00358466	0.00546395	0.00365409	2.38377e-05	2.44466e-05	0.00336334	0.00113721	0.0274942	0.0306587	0.0264241	0.0281923	0.0202409	0.0150532	0.0218158	0.0190366	0.0335282	0.0229347	0.0198059	0.025423	0.0478151	0.0357236	0.0622654	0.0486013	0.0501469	0.0417674	0.029715	0.0405431	0.0481829	0.0441444	0.041706	0.0446778	2.54349e-05	0.000368743	2.3787e-05	0.000139322	0.00777991
466	Glycerylphosphorylethanolamine	0.629798	B(iii)			235.314	216.063	POS	0.00672576	0.00544418	0.00608125	0.00608373	0.0136119	0.00725184	0.00450323	0.00845564	0.0171995	0.0224419	0.0197914	0.0198109	0.1506	0.458159	0.547637	0.385465	0.206317	0.0128905	0.0171961	0.0788013	0.15715	0.555546	0.25437	0.322355	0.485216	0.800598	0.555472	0.613762	0.702015	0.633925	0.242251	0.526064	0.400068	0.624719	0.421342	0.482043	0.229757	0.276898	0.155405	0.220687	0.0828518
468	Piceatannol 4'-galloylglucoside	0.626738	B(iii)			137.063	559.15	POS	0.719185	0.490478	0.887767	0.699143	0.382107	0.921966	0.401596	0.568556	0.227977	0.739145	0.998078	0.655067	0.875014	0.535272	0.833921	0.748069	0.434228	0.180112	0.164878	0.25974	0.682622	0.831852	0.623691	0.712722	1.07836	1.33895	1.29189	1.2364	1.07275	1.07575	0.817344	0.988614	1.38375	1.16291	1.25028	1.26565	0.321886	0.375068	0.394187	0.363714	0.127484
469	D-Glutamine	0.621417	B(iii)			225.292	145.062	NEG	5.9379	3.50116	4.96157	4.80021	4.14518	8.00766	5.33447	5.8291	6.22417	6.61632	8.1528	6.99776	2.6066	2.92351	3.62416	3.05142	2.81259	2.86663	1.79537	2.49153	2.40775	3.67658	3.72621	3.27018	1.78286	1.62538	1.32976	1.57934	1.22935	1.6341	1.93307	1.59884	1.56465	1.41835	1.49712	1.49337	6.60627	6.57782	5.889	6.35769	11.9159
470	PC(18:2(9Z,12Z)/16:0)	0.621225	B(iii)			22.8404	758.571	POS	6.24992	0.0241735	3.53864	3.27091	4.76111	4.39724	5.42683	4.86173	5.86113	6.30221	6.13968	6.10101	33.256	43.2687	42.6156	39.7134	34.7992	37.2934	35.3697	35.8208	34.7241	28.466	28.3564	30.5155	11.4981	11.0953	15.3729	12.6554	13.2034	14.7794	15.2875	14.4235	11.0498	10.1964	11.207	10.8178	2.72103	2.39001	2.37548	2.49551	2.78998
472	Glycolic acid	0.617951	B(iii)			192.23	75.009	NEG	0.141461	0.387402	0.144414	0.224426	0.131458	0.150145	0.130238	0.13728	0.156199	0.148189	0.146065	0.150151	0.198104	0.181372	0.17468	0.184719	0.128585	0.0942106	0.10212	0.108305	0.136106	0.217177	0.178153	0.177146	0.119191	0.119632	0.112227	0.117017	0.11733	0.122041	0.123342	0.120904	0.116551	0.126222	0.111414	0.118062	0.105837	0.0988916	0.101159	0.101963	0.101705
473	CPA(18:0/0:0)	0.617062	B(iii)			161.779	421.272	POS	0.00307731	0.00505125	0.00359195	0.00390684	0.00241214	0.00211364	0.0038614	0.00279572	0.00465164	0.00315262	0.00324431	0.00368286	0.00533591	0.00732946	0.0105655	0.00774361	0.00597517	0.0139494	0.0221501	0.0140249	0.00750241	0.00739969	0.0093316	0.0080779	0.0030685	0.00224502	0.0016898	0.00233444	0.00186213	0.00306176	0.00357597	0.00283329	0.00310397	0.00197644	0.00386898	0.00298313	0.000566398	0.00140999	0.00117489	0.00105043	0.000241139
474	PC(P-18:1(9Z)/18:2(9Z,12Z))	0.616556	B(iii)			21.7569	768.59	POS	0.0370273	0.458969	0.125423	0.20714	0.0521949	0.128769	0.115574	0.098846	0.095364	0.0963986	0.043913	0.0785585	0.249794	0.180895	0.151765	0.194151	0.203664	0.225656	0.233138	0.22082	0.219756	0.250586	0.162035	0.210792	0.872407	0.840967	0.607159	0.773511	2.10242	1.2867	2.13111	1.84008	1.17029	1.06049	1.09484	1.10854	0.329905	0.413845	0.235026	0.326259	0.24949
475	Oxyresveratrol	0.615314	B(i)			101.005	243.063	NEG	0.75561	2.06017	0.54336	1.11971	0.287435	0.524361	0.612832	0.474876	0.801753	1.00104	1.1797	0.994164	5.1769	6.10337	3.18019	4.82015	4.47154	0.553083	0.22209	1.7489	5.29872	4.03973	3.21963	4.18603	3.56899	3.33932	4.41142	3.77324	2.5813	2.57635	1.87849	2.34538	2.82279	2.66598	2.04362	2.5108	0.752732	1.10519	0.97111	0.943012	0.672266
476	Pinostrobin	0.613301	B(i)			112.476	271.092	POS	0.0410001	0.0294597	0.10552	0.0586599	0.0547106	0.076912	0.0575006	0.0630411	0.0116162	0.0235273	0.0930839	0.0427425	0.32121	0.140842	0.223364	0.228472	0.393204	0.209299	0.260016	0.287506	0.341659	0.257331	0.311953	0.303648	0.0730351	0.10212	0.0889286	0.088028	0.187592	0.111341	0.126429	0.141787	0.19382	0.0910753	0.145469	0.143455	0.0518657	0.0651651	0.075978	0.0643363	0.0289543
477	Phenylalanyl-Gamma-glutamate	0.613181	B(iii)			168.013	294.145	POS	0.003373	0.00268877	0.00259042	0.00288406	0.0227117	0.00555379	0.0168467	0.0150374	0.009836	0.00729236	0.00718082	0.00810306	0.0138676	0.020083	0.0594543	0.0311349	0.0143222	0.0159521	0.0154845	0.0152529	0.0079088	0.0451744	0.034718	0.0292671	0.00771292	0.00947948	0.00907703	0.00875648	0.0299524	0.00718428	0.0115996	0.0162454	0.011867	0.015823	0.00609229	0.0112608	2.54349e-05	2.37676e-05	2.3787e-05	2.43299e-05	2.2082e-05
478	6-Hydroxy-1H-indole-3-acetamide	0.608784	B(iii)			26.985	191.082	POS	0.0123174	0.312375	0.0212918	0.115328	0.0143808	0.0243982	0.0135303	0.0174364	0.014999	0.0228379	0.0296052	0.0224807	0.0099281	0.00827516	0.0151512	0.0111181	0.0270078	0.0319697	0.0218223	0.0269333	0.0187435	0.0087367	0.0216539	0.016378	0.0471874	0.0614691	0.0645073	0.0577212	0.0392949	0.0631738	0.070097	0.0575219	0.063912	0.044693	0.0657825	0.0581292	0.0229484	0.0137988	0.0160279	0.0175917	0.0327498
479	PE(22:4(7Z,10Z,13Z,16Z)/14:0)	0.608188	B(iii)			43.4883	740.524	POS	0.328604	1.32645	0.32029	0.658449	0.797714	0.598435	0.741956	0.712702	0.79756	0.604259	0.470718	0.624179	3.54149	3.92099	2.76217	3.40822	3.2095	3.92589	3.34687	3.49408	3.42308	3.69864	3.31154	3.47775	4.6174	3.95662	4.04946	4.20783	3.38069	3.52947	4.67814	3.86277	3.3718	3.71136	3.50421	3.52912	1.00146	0.94884	0.877856	0.942718	1.16555
480	2,4,6-Octatriynoic acid	0.605878	B(iii)			179.893	133.032	POS	0.0490811	0.0466753	0.0452532	0.0470032	0.0649492	0.0652267	0.0674985	0.0658915	0.048081	0.0722724	0.0735432	0.0646322	0.27736	0.302815	0.314657	0.298277	0.64129	0.472146	0.304002	0.472479	0.488142	0.343746	0.41639	0.416093	0.419475	0.390271	0.360011	0.389919	0.368593	0.428408	0.467903	0.421634	0.466092	0.384951	0.376884	0.409309	0.057133	0.0437932	0.0437156	0.0482139	0.0798283
481	L-Arabitol	0.604538	B(i)			227.322	211.085	NEG	0.00772389	0.00935411	0.00516854	0.00741551	0.00808341	0.0133411	0.0141361	0.0118535	0.00815345	0.00925869	0.0149479	0.0107867	0.0593155	0.0726983	0.0873124	0.0731087	0.154977	0.166755	0.0750807	0.132271	0.138539	0.0908217	0.13137	0.120243	0.108527	0.0878904	0.049233	0.0818835	0.0667548	0.0936382	0.11316	0.0911843	0.115572	0.0910392	0.0816069	0.0960727	0.00869799	0.00375785	0.00696379	0.00647321	0.00673152
482	1,5-Anhydrosorbitol	0.6045	B(iii)			120.398	163.062	NEG	0.203153	0.23243	0.268753	0.234778	0.240879	0.602549	0.411939	0.418456	0.224615	0.298305	0.624791	0.38257	0.15662	0.0934973	0.234638	0.161585	0.720911	0.213933	0.140575	0.358473	0.208611	0.876731	0.77206	0.619134	0.123307	0.144944	0.45155	0.239934	0.273298	0.902863	0.568309	0.58149	0.704089	0.187377	0.716216	0.535894	0.144637	0.227936	0.166658	0.179744	0.268385
483	LysoPE(0:0/22:4(7Z,10Z,13Z,16Z))	0.602547	B(iii)			125.192	530.324	POS	0.00878108	0.00930051	0.00863857	0.00890672	0.00387959	0.00998621	0.0168429	0.0102362	0.00914486	0.0024083	0.00715807	0.00623708	0.0127444	0.0209686	0.0050379	0.012917	0.0534565	0.0105569	0.0156679	0.0265604	0.026598	0.00991786	0.018344	0.0182866	3.36912e-05	3.19665e-05	0.0119791	0.0040149	0.0148315	0.0062076	0.0388388	0.0199593	0.0220399	0.00978925	0.010362	0.0140637	0.127237	0.225153	0.148503	0.166965	0.0798301
484	2-[(Methylthio)methyl]-2-butenal	0.602054	B(iii)			225.478	131.054	POS	0.19193	0.273878	0.171932	0.21258	0.16567	0.230479	0.182938	0.193029	0.203296	0.227062	0.222047	0.217468	0.170149	0.174873	0.212463	0.185828	0.198157	0.190197	0.0519927	0.146782	0.15973	0.200349	0.203642	0.187907	0.15882	0.132759	0.139949	0.143843	0.115392	0.136469	0.146456	0.132772	0.14061	0.120494	0.11823	0.126445	0.192987	0.17117	0.166178	0.176779	0.288855
485	alpha-Linolenic acid	0.600137	B(i)			21.9718	277.219	NEG	2.96582	9.832	2.63654	5.14479	1.28502	2.36324	1.99552	1.88126	1.54277	1.37672	2.63737	1.85229	6.19268	5.67739	5.72357	5.86455	2.61583	4.78747	3.35278	3.58536	4.81894	4.25586	4.85045	4.64175	0.705925	0.837873	0.668753	0.737517	0.384776	1.01838	0.598532	0.667229	0.833307	0.540943	1.40626	0.926838	0.0252694	0.0163368	4.04322e-05	0.0138822	0.0343976
486	2',6'-Dihydroxy-4'-methoxyacetophenone	0.599808	B(iii)			184.393	183.062	POS	0.00859131	0.0326743	0.00981403	0.0170266	0.00806139	0.0111394	0.00717531	0.00879203	0.0104247	0.00881216	0.0094635	0.00956679	0.00873008	0.0123309	0.00988884	0.0103166	0.0103959	0.00506544	0.00976311	0.00840815	0.0106682	0.0142343	0.0166368	0.0138464	0.00860422	0.00632086	0.00902988	0.00798499	0.00916839	0.0161964	0.0182821	0.014549	0.0232745	0.0137376	0.0231897	0.0200673	0.0127812	0.010717	0.00951383	0.011004	0.00742603
487	PS(22:6(4Z,7Z,10Z,13Z,16Z,19Z)/22:6(4Z,7Z,10Z,13Z,16Z,19Z))	0.596663	B(iii)			129.778	880.514	POS	0.00383191	6.28562e-05	0.00194247	0.00194574	2.17264e-05	2.32198e-05	2.26465e-05	2.25309e-05	2.38377e-05	2.44466e-05	2.14694e-05	2.32512e-05	2.68293e-05	2.76958e-05	2.75856e-05	2.73702e-05	3.0127e-05	2.98917e-05	2.91945e-05	2.97377e-05	2.84437e-05	2.64121e-05	2.75096e-05	2.74551e-05	3.36912e-05	3.19665e-05	3.24336e-05	3.26971e-05	3.2968e-05	3.62834e-05	3.42819e-05	3.45111e-05	3.34213e-05	3.2711e-05	3.32362e-05	3.31229e-05	0.720013	0.51349	0.752659	0.662054	0.672242
488	LysoPC(P-18:1(9Z))	0.593789	B(iii)			123.141	506.361	POS	0.265591	0.334705	0.176863	0.259053	0.0818138	0.128038	0.0708831	0.0935783	0.13076	0.106849	0.17248	0.136696	0.0072585	0.00139775	0.0146013	0.00775251	0.0890982	0.0148144	0.0126397	0.0388508	0.0373585	0.00120965	0.00336756	0.0139786	0.23438	0.284223	0.254827	0.25781	0.461383	0.420192	0.516372	0.465982	0.424339	0.391849	0.406623	0.407604	0.0424088	0.0335658	0.0354764	0.0371503	0.0999145
489	PC(22:5(7Z,10Z,13Z,16Z,19Z)/15:0)	0.590095	B(iii)			42.3373	794.564	POS	0.728979	6.51107	0.821943	2.68733	2.13902	1.03626	2.3999	1.85839	2.59274	1.04587	0.744153	1.46092	0.147283	0.288169	0.0927621	0.176071	0.173839	0.240364	0.155587	0.18993	0.149103	0.165495	0.155784	0.156794	2.43282	2.46297	1.82435	2.24005	2.95112	2.61194	4.36122	3.3081	2.05196	3.1909	2.59017	2.61101	1.53712	1.04855	1.18427	1.25665	1.93411
490	2-Propylglutaric acid	0.587881	B(iii)			353.179	175.097	POS	0.0477562	0.0747318	0.0438909	0.0554597	0.0417991	0.0441719	0.0540796	0.0466835	0.0470233	0.056937	0.0457115	0.0498906	0.0579045	0.0516167	0.0539681	0.0544964	0.0575165	0.0594199	0.0591554	0.0586973	0.0530226	0.0546017	0.0592151	0.0556131	0.0519965	0.05864	0.0398826	0.050173	0.0530309	0.160053	0.0589011	0.0906616	0.0471362	0.0731101	0.047554	0.0559334	0.0467689	0.0453575	0.0477937	0.04664	0.0381536
491	Ononin	0.587609	B(iii)			211.619	431.141	POS	0.00145217	0.001372	2.19957e-05	0.000948722	0.00417856	0.00251608	0.0113153	0.00600333	0.00871657	0.00729346	0.00443393	0.00681465	0.372318	0.387115	0.208141	0.322525	0.548779	0.00873216	0.000911301	0.186141	0.599862	0.146465	0.341448	0.362592	0.00348525	0.022034	0.00759493	0.0110381	0.00312017	3.62834e-05	0.000386966	0.00118114	0.000750133	0.00290289	3.32362e-05	0.00122875	2.54349e-05	2.37676e-05	2.3787e-05	2.43299e-05	2.2082e-05
492	Aspartame	0.586052	B(i)			141.788	295.13	POS	0.000454917	0.000634453	0.00148557	0.000858313	0.000409918	0.00231183	0.000643898	0.00112188	2.38377e-05	0.0014738	0.00126714	0.000921595	0.00702568	0.0103442	0.00702524	0.00813171	0.0265286	0.0372872	0.0130035	0.0256064	0.0100905	0.00660309	0.0053089	0.00733415	0.00399535	0.00532296	0.00436534	0.00456122	0.0127974	0.00875474	0.00940089	0.0103177	0.00404931	0.00373971	0.00647549	0.00475484	0.00165499	2.37676e-05	2.3787e-05	0.000567516	2.2082e-05
493	S-Formylglutathione	0.58595	B(iii)			256.45	336.078	POS	0.00178719	0.000754145	0.00152655	0.00135596	0.0018111	0.00260652	0.00400194	0.00280652	0.00107233	0.00227247	0.0031507	0.00216517	0.00950294	0.0117358	0.0151266	0.0121218	0.0129658	0.00339152	0.00502853	0.0071286	0.00885773	0.0177063	0.0152637	0.0139426	0.00494166	0.0160091	0.00859624	0.00984901	0.00697699	0.00351979	0.00285455	0.00445044	0.00389532	0.00588198	0.00421572	0.00466434	0.00428509	0.00410233	0.00371479	0.00403407	0.000595353
494	3-Acetamidobutanal	0.58587	B(iii)			55.1754	130.086	POS	0.00275189	0.00208317	0.00219456	0.00234321	2.17264e-05	0.00329986	2.26465e-05	0.00111475	2.38377e-05	0.000682658	0.00233123	0.00101257	0.00683899	0.0029071	0.0110707	0.00693895	0.00720148	0.00269292	0.00459689	0.00483043	0.00419828	0.0400166	0.00794343	0.0173861	0.0106561	0.0111044	0.00926164	0.0103407	0.0328777	0.0133756	0.00619601	0.0174831	0.0233365	0.0186065	0.00837176	0.0167716	2.54349e-05	0.00255125	0.00141121	0.0013293	0.000988616
495	2-Furoic acid	0.584617	B(iii)			121.01	111.009	NEG	0.190884	0.0888683	0.126911	0.135554	0.140154	0.198815	0.126041	0.155003	0.191703	0.290461	0.226853	0.236339	0.891644	0.684963	0.503249	0.693286	0.328716	0.152415	0.224116	0.235082	0.364578	0.663507	0.321274	0.449786	0.15217	0.154866	0.16357	0.156869	0.143821	0.171836	0.177522	0.164393	0.138022	0.150163	0.013177	0.100454	0.472271	0.582399	0.56305	0.53924	0.375626
496	Zedoarondiol	0.584459	B(iii)			172.689	235.165	POS	0.0151027	0.00917819	0.0193428	0.0145412	0.0411887	0.0268064	0.064086	0.044027	0.0242686	0.0400311	0.042163	0.0354876	3.44326	2.20328	2.99721	2.88125	4.95055	5.1416	8.1164	6.06951	3.88369	4.56432	3.45385	3.96728	1.65767	1.53504	2.22113	1.80461	4.99731	3.69416	2.83698	3.84282	2.73378	2.64919	3.5642	2.98239	0.00778628	0.011184	0.00537228	0.00811419	0.00421972
497	Thiomorpholine 3-carboxylate	0.578927	B(iii)			129.127	148.043	POS	0.00990846	0.0540007	0.0217236	0.0285442	0.0404666	0.0356744	0.0268769	0.0343393	0.0195806	0.0378472	0.0291196	0.0288491	0.495303	0.403948	0.272319	0.390523	0.628363	0.734732	0.060236	0.474444	0.119774	0.101611	0.0802439	0.100543	0.433161	0.520649	0.330848	0.428219	0.30619	0.767832	0.406398	0.493473	0.457515	0.609798	0.627274	0.564862	0.194552	0.113744	0.148954	0.152416	0.136134
498	Isofraxidin	0.577853	B(i)			18.4317	223.064	POS	0.0379129	0.132126	0.0301216	0.0667201	0.0344279	0.0512463	0.0361684	0.0406142	0.0321952	0.0311516	0.0360545	0.0331337	0.0463071	0.0425573	0.0497176	0.046194	0.0556773	0.0370934	0.0379192	0.0435633	0.0536846	0.0376484	0.0411077	0.0441469	0.057992	0.08635	0.0755664	0.0733028	0.0565833	0.0496779	0.0442804	0.0501806	0.0671972	0.057086	0.0707933	0.0650255	0.0318052	0.0375344	0.0342864	0.034542	0.0184403
499	(+)-threo-2-Amino-3,4-dihydroxybutanoic acid	0.576599	B(iii)			153.457	136.062	POS	5.00918	4.6282	3.77601	4.47113	4.03372	4.38053	4.38457	4.26627	1.50052	2.05178	1.95482	1.83571	0.857513	1.60237	1.47524	1.31171	0.652063	0.580764	1.288	0.840274	1.03903	1.52663	1.40106	1.32224	0.873066	1.07056	1.38622	1.10995	0.645088	0.823738	0.726058	0.731628	0.787256	0.409014	0.891549	0.69594	0.761474	0.9517	1.09277	0.935316	0.331272
500	L-Alanine	0.575986	B(i)			212.256	90.0552	POS	0.530901	0.88549	0.575758	0.66405	0.5215	0.778109	0.738971	0.679527	0.517951	0.60434	0.762779	0.628357	1.70652	2.16212	2.24407	2.03757	2.16317	2.01405	1.73645	1.97123	1.99674	2.23432	2.13041	2.12049	1.25396	1.0945	1.02009	1.12285	0.89696	1.30617	1.31352	1.17222	1.34709	1.01503	1.21157	1.19123	0.495632	0.41548	0.440922	0.450678	0.33691
501	4-Hydroxy-1-(3-pyridinyl)-1-butanone	0.575704	B(iii)			203.732	166.087	POS	0.0347889	0.0574527	0.0325761	0.0416059	0.0259945	0.0275064	0.0642546	0.0392518	0.0312528	0.037852	0.0360115	0.0350388	0.0448921	0.053818	0.0668929	0.055201	0.0364145	0.0270724	0.0504985	0.0379951	0.067392	0.0458996	0.0450967	0.0527961	0.00505238	0.0443139	0.0806743	0.0433469	0.0235977	0.0404585	0.0523491	0.0388017	0.0051079	0.0382194	0.0449683	0.0294319	0.0100522	0.00830825	0.00792724	0.00876255	0.00444978
502	PE(20:0/14:1(9Z))	0.574313	B(iii)			48.8394	718.537	POS	0.0409514	0.771596	0.0507773	0.287775	0.309545	0.0272986	0.106877	0.147907	0.079537	0.114819	0.0321888	0.075515	0.484401	0.864401	0.327524	0.558775	0.616111	0.611282	0.684746	0.63738	0.461721	0.44562	0.390055	0.432466	0.663291	0.541733	0.508213	0.571079	0.317969	0.364244	0.460799	0.381004	0.426531	0.52035	0.468642	0.471841	3.47861	1.88808	1.77371	2.38013	4.16259
503	Polyoxyethylene (600) monoricinoleate	0.572207	B(iii)			161.107	341.306	POS	0.0250372	0.0283143	0.041592	0.0316478	0.0208883	0.0206747	0.0294558	0.0236729	0.0282851	0.0283077	0.0317371	0.0294433	0.0919146	0.118544	0.170066	0.126841	0.120881	0.234002	0.299699	0.218194	0.159048	0.127581	0.193231	0.159953	0.0446125	0.0318033	0.0249207	0.0337788	0.0234613	0.0446732	0.0420637	0.0367327	0.0434111	0.0222963	0.0400018	0.0352364	0.00825359	0.0124094	0.0100962	0.0102531	0.00744642
504	Histidinal	0.571785	B(iii)			55.124	140.082	POS	0.000526514	0.00176003	0.0010904	0.00112565	2.17264e-05	0.00166117	0.00401803	0.00190031	2.38377e-05	0.000619625	0.00170128	0.000781582	0.00840142	0.0159381	0.0309834	0.018441	0.0245686	2.98917e-05	0.0144393	0.0130126	0.0214048	0.0369154	0.0126732	0.0236645	0.0352579	0.0147846	0.0261131	0.0253852	0.132062	0.028788	0.051793	0.070881	0.0903991	0.0523526	0.0498051	0.0641856	2.54349e-05	2.37676e-05	0.000917834	0.000322345	2.2082e-05
505	Indole-5,6-quinone	0.57169	B(iii)			202.918	148.043	POS	0.0248394	0.0839411	0.0251336	0.044638	0.0302783	0.039575	0.0326575	0.0341703	0.0257231	0.0333426	0.0448152	0.0346269	0.0974925	0.128475	0.121795	0.115921	0.19528	0.270348	0.171545	0.212391	0.211705	0.0836628	0.00857828	0.101316	0.163354	0.154743	0.150067	0.156055	0.0988489	0.139811	0.172456	0.137039	0.139119	0.122757	0.113194	0.125023	0.015785	0.00959682	0.0113033	0.0122284	0.0197926
506	PC(22:6(4Z,7Z,10Z,13Z,16Z,19Z)/18:3(6Z,9Z,12Z))	0.570653	B(iii)			39.5046	828.552	POS	0.573241	2.0921	0.536803	1.06738	0.296381	0.589025	0.520115	0.468507	0.671396	0.467671	0.399002	0.51269	0.464121	0.463118	0.521078	0.482773	0.386346	0.47569	0.51366	0.458565	0.401355	0.356338	0.307667	0.35512	0.702232	0.672216	0.741592	0.705347	0.317123	0.665323	0.697418	0.559955	0.682047	0.475766	0.657584	0.605132	0.193808	0.108843	0.179303	0.160651	0.140314
509	4-Aminobutyraldehyde	0.565373	B(iii)			61.4478	88.0758	POS	0.0750667	1.80138	0.312802	0.729748	0.391681	0.384008	0.521001	0.43223	1.03055	0.335639	0.300037	0.55541	0.423803	0.0509928	0.296914	0.257236	0.337758	0.336178	0.328182	0.334039	0.308705	0.426385	0.289622	0.341571	0.39794	0.225649	0.526851	0.38348	0.374324	0.437751	0.209331	0.340468	0.507367	0.219705	0.383809	0.370294	0.143728	0.365287	0.276552	0.261856	0.346107
510	Leonoside B	0.564771	B(iii)			212.304	785.298	POS	0.0053478	0.0128036	0.00630244	0.00815129	0.00541034	0.00435045	0.00382999	0.00453026	0.00419501	0.00373139	0.00187418	0.00326686	2.68293e-05	2.76958e-05	2.75856e-05	2.73702e-05	3.0127e-05	2.98917e-05	2.91945e-05	2.97377e-05	2.84437e-05	2.64121e-05	2.75096e-05	2.74551e-05	3.36912e-05	3.19665e-05	3.24336e-05	3.26971e-05	3.2968e-05	0.000400838	3.42819e-05	0.000156029	0.000506295	3.2711e-05	3.32362e-05	0.000190747	0.00292514	0.00470583	0.00601418	0.00454838	0.00438866
511	2,5-Dihydro-2,4,5-trimethyloxazole	0.563498	B(iii)			73.3738	114.092	POS	0.0870929	0.228095	0.0838087	0.132999	0.0755751	0.0889323	0.0821946	0.082234	0.0782856	0.0939899	0.0823019	0.0848591	0.0897045	0.0982234	0.104366	0.0974314	0.0577192	0.106361	0.100574	0.0882181	0.0961193	0.089142	0.0971182	0.0941265	0.120732	0.219331	0.11658	0.152215	0.128463	0.144117	0.13009	0.134223	0.13334	0.220613	0.152805	0.168919	0.0855889	0.0881049	0.0904073	0.0880337	0.0744856
512	Diphenylamine	0.561363	B(i)			9.43408	170.097	POS	0.0455564	0.108934	0.0424226	0.0656376	0.0409293	0.0488341	0.0453444	0.0450359	0.0451118	0.0527788	0.0381991	0.0453633	0.0510388	0.0493958	0.0527921	0.0510756	0.0601955	0.0587693	0.059968	0.0596443	0.0550942	0.0534394	0.0544561	0.0543299	0.070225	0.0625551	0.0646874	0.0658225	0.0611752	0.0746603	0.068762	0.0681991	0.0673734	0.0632478	0.0678404	0.0661539	0.0285149	0.0475427	0.0478328	0.0412968	0.0410812
513	3-O-Feruloylquinic acid	0.560242	B(iii)			50.8868	367.1	NEG	0.00104973	0.0400602	0.000988694	0.0140329	0.00369338	0.00471429	3.89836e-05	0.00281555	4.00436e-05	0.00131326	0.00138917	0.000914156	0.00189194	0.00240603	0.00506193	0.00311997	0.025206	0.0366523	0.0257352	0.0291978	0.0136046	0.0101854	0.00957876	0.0111229	0.00251257	0.00146451	0.00691787	0.00363165	0.0200191	0.012747	0.00870797	0.0138247	0.0111053	0.0109596	0.00477594	0.00894695	0.0124467	0.0125172	0.00885892	0.0112743	0.0103129
514	Valdecoxib	0.560174	B(iii)			193.543	313.066	NEG	0.00637654	0.00138061	0.00550765	0.0044216	0.00537583	0.00649002	0.0067195	0.00619512	0.0033302	0.00198888	0.00178496	0.00236801	0.00186607	0.0134428	0.00835203	0.00788698	0.018901	0.00496118	0.00114621	0.00833613	0.018509	0.00722573	0.0127059	0.0128136	0.00543747	0.00405058	0.00438723	0.00462509	0.00400881	0.00465156	0.00576117	0.00480718	0.00539622	0.0040301	0.00465308	0.00469313	0.0033878	0.0033264	0.00215177	0.00295532	0.00178058
516	1-Kestose	0.559919	B(iii)			247.396	527.159	POS	0.000115629	6.28562e-05	0.000133608	0.000104031	0.000115169	0.000748303	0.000555881	0.000473118	0.000298838	2.44466e-05	0.00142571	0.000582999	0.00235784	0.00438727	0.00257768	0.0031076	0.000357795	0.00151779	0.00511566	0.00233042	0.0025922	2.64121e-05	0.000325733	0.000981448	0.0156528	0.0193591	0.0235831	0.0195317	0.0801721	0.0322095	0.0446662	0.0523493	0.0110632	0.0213003	0.00904025	0.0138013	2.54349e-05	0.00147728	2.3787e-05	0.000508833	2.2082e-05
517	Tryptophyl-Valine	0.558158	B(iii)			235.259	304.162	POS	0.00840123	0.0080315	0.0064773	0.00763668	0.012229	0.0131768	0.0122067	0.0125375	0.00935683	0.0135342	0.0122535	0.0117148	0.224326	0.194102	0.161578	0.193336	0.268192	0.270322	0.20956	0.249358	0.281559	0.172883	0.242608	0.23235	0.190371	0.0131295	0.117042	0.106848	0.0481678	0.210144	0.274383	0.177565	0.0191921	0.0168869	0.1939	0.0766596	0.00638883	0.00418904	0.00421552	0.00493113	0.00407463
518	3-Hydroxyisovalerylcarnitine	0.556376	B(iii)			192.823	262.165	POS	0.150506	0.19137	0.0733759	0.138417	0.127709	0.131749	0.132244	0.130567	0.183289	0.179709	0.0970253	0.153341	0.0954612	0.0687807	0.096525	0.0869223	0.10295	0.14158	0.204299	0.149609	0.117667	0.11204	0.150108	0.126605	0.400611	0.376579	0.210587	0.329259	0.355444	0.513446	0.263712	0.377534	0.347982	0.429487	0.333373	0.370281	0.041811	0.0402509	0.0373302	0.0397974	0.0889699
519	2-O-(4,7,10,13,16,19-Docosahexaenoyl)-1-O-hexadecylglycero-3-phosphocholine	0.55619	B(iii)			146.088	792.592	POS	0.0429223	0.818133	0.0488078	0.303288	0.128977	0.051734	0.203805	0.128172	0.706795	0.0626104	0.0579827	0.275796	0.010321	0.0426405	0.0242679	0.0257431	0.0244555	0.025508	0.0201707	0.0233781	0.0145048	0.0207785	0.0184895	0.0179243	0.262115	0.374167	0.26461	0.300298	0.290448	0.250391	0.193755	0.244864	0.264556	0.184848	0.183424	0.210943	0.212839	0.134225	0.146347	0.16447	0.261512
521	Cytidine monophosphate N-acetylneuraminic acid	0.55434	B(iii)			259.125	613.142	NEG	0.0198487	0.00865037	0.0136071	0.0140354	0.013904	0.0250722	0.031498	0.0234914	0.0251005	0.034532	0.0358891	0.0318405	0.0277801	0.0277719	0.0140309	0.0231943	0.0547001	0.0141753	0.00881118	0.0258955	0.0352676	0.0249437	0.0153532	0.0251881	0.0215939	0.026405	0.0333898	0.0271296	0.0293341	0.0193797	0.0121116	0.0202751	0.0208776	0.023993	0.0196662	0.0215123	0.0347608	0.0307809	0.0295048	0.0316822	0.0197373
522	Malvidin 3-(6-acetylglucoside)	0.552795	B(iii)			298.26	536.167	POS	0.274777	0.638115	0.254908	0.389267	0.245125	0.32617	0.281905	0.2844	0.291421	0.272208	0.253708	0.272446	0.280812	0.277	0.487805	0.348539	0.304088	0.279927	0.298471	0.294162	0.292373	0.290755	0.291422	0.291517	0.379964	0.319418	0.39523	0.364871	0.253056	0.337046	0.394457	0.328186	0.383103	0.37243	0.383313	0.379615	0.28667	0.261371	0.267506	0.271849	0.243066
524	Methylimidazoleacetic acid	0.550579	B(iii)			194.083	141.066	POS	0.131608	0.384493	0.127577	0.214559	0.104618	0.0933904	0.108771	0.10226	0.0638639	0.112321	0.0945264	0.090237	0.137741	0.108184	0.0993617	0.115095	0.0954047	0.0663066	0.16871	0.11014	0.0619005	0.119562	0.117057	0.0995065	0.0717281	0.101448	0.112763	0.095313	0.171409	0.0608857	0.0662141	0.0995029	0.111244	0.0755939	0.14221	0.109683	0.0977565	0.108515	0.118294	0.108188	0.119476
527	Imidazoleacetic acid ribotide	0.548855	B(iii)			194.406	339.059	POS	2.34083e-05	6.28562e-05	0.00085574	0.000314002	2.17264e-05	2.32198e-05	2.26465e-05	2.25309e-05	2.38377e-05	2.44466e-05	2.14694e-05	2.32512e-05	0.022578	0.0257298	0.00943985	0.0192492	0.0103969	0.00207633	0.000781794	0.00441835	0.0318567	0.000983753	0.00708707	0.0133092	0.0144067	0.0219876	0.0456521	0.0273488	0.0206474	0.00412111	0.009388	0.0113855	0.00479827	0.00994473	0.00626259	0.00700186	2.54349e-05	0.000794964	0.000528529	0.000449643	2.2082e-05
529	SM(d17:1/24:1(15Z))	0.544566	B(iii)			118.46	799.671	POS	0.130368	1.30817	0.177617	0.538718	0.34464	0.147575	0.501161	0.331125	0.263419	0.174322	0.134045	0.190595	0.21588	0.38021	0.189063	0.261718	0.205147	0.285816	0.147309	0.212757	0.21101	0.177547	0.240645	0.209734	0.375206	0.288383	0.322231	0.328607	0.25918	0.35891	0.221166	0.279752	0.222009	0.266553	0.227004	0.238522	0.0822684	0.0624709	0.0441727	0.0629707	0.121928
530	Erythrono-1,4-lactone	0.543901	B(iii)			37.2654	117.02	NEG	3.94897e-05	0.000128832	3.93156e-05	6.92123e-05	3.81033e-05	3.96823e-05	0.0293979	0.00982521	4.00436e-05	3.84719e-05	3.73951e-05	3.86368e-05	0.486325	0.0143816	0.146552	0.215753	0.124403	3.57481e-05	0.233727	0.119389	0.449535	0.333913	0.154407	0.312619	0.0421565	0.0272747	0.049607	0.0396794	0.124258	0.180056	0.156921	0.153745	3.33293e-05	0.0404225	0.0640911	0.034849	1.27452	1.66381	1.56904	1.50246	0.968257
532	Dide-O-methylsimmondsin	0.539394	B(iii)			166.008	344.136	NEG	0.00160838	0.000128832	0.000337086	0.000691431	0.000206991	3.96823e-05	0.000761583	0.000336085	0.00297742	0.0026807	0.00231503	0.00265771	0.378838	0.407521	0.00396416	0.263441	0.394324	0.0871076	0.0632654	0.181566	0.348458	0.248966	0.184268	0.260564	0.132231	0.089113	0.0227272	0.0813573	0.0600457	0.0939355	0.172875	0.108952	0.0166077	0.0686927	0.055468	0.0469228	0.0121047	0.0100264	0.0100557	0.0107289	0.00413247
533	L-Hydroxyproline	0.53691	B(i)			236.717	130.051	NEG	0.0317867	0.0195582	0.0389731	0.030106	0.0170705	0.020512	0.0217573	0.0197799	0.0242518	0.0406218	0.0194045	0.0280927	0.0192874	0.0229509	0.0148209	0.0190197	0.0223877	0.0299277	0.0262087	0.0261747	0.0299256	0.0227326	0.0257142	0.0261241	0.0269811	0.0220482	0.022897	0.0239755	0.0281799	0.0222785	0.0387158	0.0297247	0.0234261	0.024504	0.0184964	0.0221422	1.97188	1.953	1.89356	1.93948	1.36411
534	PC(20:3(8Z,11Z,14Z)/P-16:0)	0.536841	B(iii)			38.9493	768.59	POS	0.204807	0.661265	0.145483	0.337185	0.144385	0.182805	0.137559	0.154917	0.124774	0.204358	0.0938324	0.140988	0.369825	0.421199	0.299592	0.363539	0.43214	0.527471	0.406195	0.455269	0.413182	0.410409	0.413455	0.412349	1.2121	1.20933	1.27118	1.23087	3.36937	1.79027	2.90064	2.68676	1.4476	1.50047	1.37137	1.43981	0.685939	1.14675	0.503221	0.778638	0.722488
536	SM(d18:0/18:1(9Z))	0.534945	B(iii)			120.576	731.605	POS	5.28047	25.5234	4.87446	11.8928	9.50029	3.90196	9.42854	7.61027	7.99049	5.13882	4.29658	5.80863	2.44219	4.3139	2.99861	3.25157	2.33951	3.2377	5.09524	3.55748	4.14974	3.90006	4.52946	4.19309	1.48204	1.23737	0.993936	1.23778	1.05497	1.22317	1.17262	1.15025	1.41792	1.73508	1.31319	1.48873	13.9474	16.515	10.4648	13.6424	15.8603
537	Bergenin	0.533544	B(i)			212.404	329.092	POS	0.0726884	0.0902028	0.0566081	0.0731664	0.0561593	0.049623	0.0447224	0.0501683	0.0621367	0.062696	0.0456023	0.0568117	2.68293e-05	2.76958e-05	2.75856e-05	2.73702e-05	0.00175383	0.00233013	0.000679438	0.0015878	0.000709039	2.64121e-05	0.000406655	0.000380702	0.0086242	0.0101651	0.0134157	0.010735	0.0102183	0.0230008	0.00940956	0.0142096	0.0162037	0.0196663	0.0196831	0.0185177	0.054616	0.0551766	0.0539433	0.0545786	0.0524701
538	(R)-3-Hydroxybutyric acid	0.533204	B(iii)			149.487	103.04	NEG	0.141577	0.608224	0.427265	0.392355	0.334088	0.466859	0.680939	0.493962	0.0993501	0.0784256	0.51667	0.231482	0.561298	0.535753	1.12084	0.739298	0.611755	0.661904	2.82267	1.36544	0.938869	0.640405	1.29616	0.958477	0.10107	0.133952	0.312465	0.182496	0.124613	0.726123	0.351384	0.400706	0.415659	0.0880003	0.394689	0.29945	0.119785	0.149196	0.0921146	0.120365	0.0711907
539	Diethyl succinate	0.530432	B(iii)			254.381	175.097	POS	0.120038	0.310954	0.169433	0.200141	0.124961	0.0745403	0.114636	0.104712	0.126425	0.0173995	0.101675	0.0818333	0.12536	0.133154	0.126576	0.128363	0.12695	0.130341	0.149997	0.135763	0.127	0.130119	0.124035	0.127051	0.185441	0.147203	0.153595	0.16208	0.108941	0.200328	0.0822451	0.130505	0.145259	0.14277	0.148578	0.145536	0.157377	0.122089	0.0501797	0.109882	0.0366791
542	LysoPC(16:0)	0.525992	B(iii)			147.942	496.34	POS	0.281215	0.379607	0.177551	0.279457	0.141425	0.170585	0.308174	0.206728	0.213523	0.15413	0.261447	0.2097	0.385144	0.531098	0.680784	0.532342	0.139787	0.300543	0.236323	0.225551	0.297703	0.373784	0.457775	0.376421	0.282591	0.356089	0.366334	0.335004	0.70601	0.310282	0.307751	0.441348	0.403171	0.47517	0.29512	0.391154	0.0836727	0.110318	0.128663	0.107551	0.0735457
543	Linoleic acid	0.525266	B(iii)			22.0248	279.234	NEG	97.3264	297.561	91.382	162.09	70.9004	83.2233	78.1022	77.4087	76.1983	68.3591	99.7685	81.442	72.9625	57.175	63.0482	64.3952	40.9562	68.587	64.8581	58.1338	66.8051	58.8243	64.882	63.5038	16.734	20.4511	16.895	18.0267	12.4314	29.7322	21.8077	21.3238	19.18	20.9574	20.9487	20.3621	1.88768	1.86589	0.938749	1.56411	2.68676
544	Narceinone	0.524605	B(iii)			212.301	460.163	POS	0.0382884	0.0489683	0.0321922	0.0398163	0.0314773	0.0232154	0.024702	0.0264649	0.0403518	0.0365555	0.021387	0.0327648	2.68293e-05	2.76958e-05	2.75856e-05	2.73702e-05	0.0026778	2.98917e-05	2.91945e-05	0.000912294	2.84437e-05	2.64121e-05	2.75096e-05	2.74551e-05	0.001516	0.00209805	0.00365698	0.00242368	0.0022364	0.00486428	0.00374223	0.00361431	0.00457198	0.0043534	0.00550674	0.00481071	0.0329615	0.0306279	0.0305956	0.031395	0.0300706
545	PC(14:0/22:4(7Z,10Z,13Z,16Z))	0.523932	B(iii)			257.335	782.573	POS	0.00192741	0.00369025	0.00123467	0.00228411	0.00196103	0.00123457	0.00139456	0.00153005	0.00309841	0.00326474	0.00253474	0.00296596	0.00484587	0.00585909	0.00315973	0.00462156	0.00303239	0.00242578	0.00201931	0.00249249	0.00372042	0.00589429	0.00092586	0.00351352	0.00210272	0.00258667	0.00192073	0.00220338	0.00227604	0.00272607	0.00216654	0.00238955	0.00228547	0.00154671	0.00248184	0.00210467	0.00731062	0.00551114	0.00526216	0.00602797	0.00811603
547	13S-hydroxyoctadecadienoic acid	0.520077	B(iii)			29.1663	295.229	NEG	0.388365	0.727205	0.293133	0.469568	0.126029	0.332669	0.214833	0.22451	0.240788	0.242182	0.287568	0.256846	0.540365	0.493998	0.543632	0.525998	0.356985	0.637544	0.565231	0.51992	0.48206	0.286505	0.463398	0.410654	0.360545	0.388275	0.412684	0.387168	0.0859799	0.282104	0.289486	0.21919	0.159371	0.230637	0.262126	0.217378	4.00687e-05	4.01331e-05	4.04322e-05	4.02113e-05	3.84356e-05
548	5-Hydroxyisourate	0.519203	B(iii)			225.496	185.033	POS	0.230793	0.191792	0.211602	0.211396	0.211599	0.352091	0.315555	0.293082	0.269177	0.328083	0.351378	0.316212	0.201037	0.23463	0.266507	0.234058	0.25861	0.249568	0.174203	0.22746	0.233987	0.277296	0.291205	0.267496	0.233567	0.225159	0.257411	0.238713	0.162871	0.230637	0.239736	0.211081	0.260533	0.177148	0.215695	0.217792	0.338595	0.299636	0.3082	0.315477	0.29198
549	trans-Hexadec-2-enoyl carnitine	0.517407	B(iii)			113.175	398.327	POS	0.16467	0.144416	0.0225365	0.110541	0.00877976	0.365148	0.108185	0.160704	0.189013	0.350134	0.0469689	0.195372	0.0265335	0.0272461	0.0582287	0.0373361	0.0282556	0.0162055	0.0450404	0.0298338	0.0510453	0.047366	0.033308	0.0439065	0.299527	0.238707	1.09197	0.543402	0.194757	0.179726	0.124244	0.166242	0.168218	0.235642	0.281571	0.228477	0.385324	0.304605	0.231478	0.307135	0.159018
550	L-Agaridoxin	0.516695	B(iii)			202.197	255.091	POS	0.0049383	0.00534185	0.00499784	0.00509266	0.010244	0.00267545	0.00620236	0.00637395	0.00884921	0.00692093	0.00722208	0.00766407	0.0184312	0.0142516	0.0227135	0.0184654	0.00955031	0.00654711	0.00955457	0.00855066	0.0154526	0.0133053	0.0158148	0.0148576	0.0118933	0.0154305	0.0136469	0.0136569	0.011575	0.0183649	0.0119	0.0139466	0.0175288	0.0080347	0.0177678	0.0144438	0.00608423	0.00335873	0.00294752	0.00413016	0.00351776
551	PC(22:6(4Z,7Z,10Z,13Z,16Z,19Z)/22:6(4Z,7Z,10Z,13Z,16Z,19Z))	0.514674	B(iii)			37.0898	878.573	POS	0.156289	0.702814	0.150002	0.336368	0.098592	0.121711	0.083726	0.101343	0.133935	0.123665	0.118835	0.125478	0.0121475	0.0177531	0.0141975	0.0146993	0.0647597	0.0225788	0.0320918	0.0398101	0.0176248	0.0156603	0.0141562	0.0158138	0.235071	0.178617	0.221614	0.211767	0.109691	0.295729	0.164475	0.189965	0.207107	0.172984	0.205486	0.195192	0.381584	0.354156	0.415907	0.383883	0.406244
553	L-Valine	0.513898	B(i)			188.631	116.072	NEG	0.36424	0.506406	0.342731	0.404459	0.385173	0.660211	0.527889	0.524424	0.362318	0.437646	0.48435	0.428105	1.30267	1.57113	1.69358	1.52246	2.63089	2.81086	1.85157	2.43111	2.47703	1.39847	1.80268	1.89273	2.41118	2.21426	1.4888	2.03808	1.64269	2.52931	2.98694	2.38631	2.49342	2.21282	2.06196	2.25607	0.27273	0.191886	0.198229	0.220948	0.218668
554	Picrotoxinin	0.513388	B(iii)			261.035	293.098	POS	4.48178	0.467781	1.40202	2.1172	2.74226	0.0316085	0.0493035	0.941058	15.0913	0.756052	0.01183	5.28641	0.0162715	0.0736402	0.0424019	0.0441045	0.100289	0.139186	0.0326376	0.0907042	0.00675261	0.0395965	0.144783	0.0637108	0.0217608	0.0331244	0.0312376	0.0287076	0.0457421	0.0643184	0.0427873	0.0509492	0.0317808	0.0936634	0.0167495	0.0473979	0.00971707	0.0103641	0.0472293	0.0224368	0.0409143
555	PE(22:1(13Z)/14:1(9Z))	0.509683	B(iii)			47.0651	744.554	POS	0.171078	3.16121	0.536142	1.28948	1.06264	1.32101	0.771793	1.05182	1.128	0.628885	0.262478	0.673121	1.26828	3.15362	1.4434	1.9551	1.9779	3.38922	2.4025	2.58988	1.62019	2.03814	1.91739	1.85857	1.99137	2.0592	1.68352	1.91137	1.36143	2.2347	1.83816	1.81143	1.37955	1.67952	1.72849	1.59585	3.39651	2.48288	2.28775	2.72238	4.52889
556	LysoPE(22:6(4Z,7Z,10Z,13Z,16Z,19Z)/0:0)	0.508579	B(iii)			125.846	526.292	POS	12.8147	13.1416	9.06762	11.6746	4.53267	6.9014	6.71934	6.05113	7.08719	6.88525	9.35202	7.77482	3.7419	4.01947	3.99547	3.91895	1.79184	2.4022	2.6521	2.28205	3.62329	4.11245	3.39544	3.7104	2.62253	1.81618	1.99102	2.14324	1.20582	1.34067	2.41933	1.65527	2.21795	1.08524	1.79881	1.70067	1.59706	1.96784	2.26754	1.94415	1.13739
557	3-beta-Hydroxy-4-beta-methyl-5-alpha-cholest-7-ene-4-alpha-carbaldehyde	0.50854	B(iii)			18.7227	429.373	POS	1.50606	5.24353	1.95228	2.90063	1.47674	2.26829	2.52332	2.08945	2.13666	2.79957	1.76118	2.23247	1.32166	1.16245	1.17318	1.2191	2.42633	3.6742	2.90926	3.00326	1.62462	1.41068	1.8328	1.6227	1.64472	1.65828	1.08672	1.46324	1.53914	2.40805	0.87114	1.60611	2.4662	2.14299	1.8248	2.14466	0.547464	0.530361	0.521336	0.533054	0.648505
559	PC(o-18:1(9Z)/20:4(8Z,11Z,14Z,17Z))	0.505532	B(iii)			38.7948	794.605	POS	0.573553	1.29501	0.402887	0.757151	0.699545	0.415076	0.427227	0.513949	0.361765	0.491678	0.33188	0.395108	0.365727	0.287116	0.34558	0.332808	1.02054	0.791326	0.622665	0.811512	0.51579	0.506322	0.618567	0.546893	5.6055	4.40652	3.70362	4.57188	6.32794	5.31071	5.79101	5.80989	5.10676	5.22089	5.04821	5.12529	0.531377	0.668263	0.609946	0.603195	0.672888
560	PE(20:0/18:4(6Z,9Z,12Z,15Z))	0.502939	B(iii)			127.174	768.552	POS	0.00491993	0.854283	0.00419415	0.287799	0.151977	0.0115817	0.149453	0.104337	0.57718	0.0335786	0.00142283	0.204061	0.027036	0.140288	0.020557	0.062627	0.0205764	0.0737969	0.0624268	0.0522667	0.0390489	0.0247164	0.0965651	0.0534435	0.103693	0.0874566	0.0824962	0.0912152	0.0561114	0.0915144	0.00846189	0.0520292	0.0600774	0.119354	0.0575716	0.079001	0.221609	0.211401	0.178432	0.203814	0.215477
561	N-Acetyl-L-aspartic acid	0.500663	B(iii)			236.595	176.055	POS	0.47749	0.260504	0.331324	0.356439	0.288798	0.464664	0.517259	0.423574	0.214794	0.421202	0.582854	0.406283	0.23237	0.0953985	0.226547	0.184772	0.284762	0.118843	0.29878	0.234129	0.154121	0.323274	0.180572	0.219322	0.110383	0.148802	0.117085	0.125423	0.205512	0.209837	0.159496	0.191615	0.582002	0.114719	0.511928	0.402883	0.175592	0.172741	0.174989	0.174441	0.125796
563	Benzothiazole	0.5	B(iii)			294.208	136.022	POS	0.0482595	0.186769	0.0885723	0.107867	0.0810127	0.0642668	0.0426883	0.0626559	0.0709902	0.068433	0.0406593	0.0600275	0.0814557	0.0806335	0.0798095	0.0806329	0.087162	0.0857108	0.0822356	0.0850361	0.0856	0.0634285	0.082942	0.0773235	0.103621	0.0980368	0.101705	0.101121	0.0974979	0.111398	0.104457	0.104451	0.0988984	0.0986895	0.100579	0.099389	0.0799226	0.0736359	0.0751825	0.076247	0.0707863
564	7-Methyladenine	0.5	B(iii)			152.531	150.078	POS	0.000495713	0.000296756	0.000765328	0.000519265	0.000514373	0.000944983	0.00132522	0.000928192	2.38377e-05	0.000955463	0.0018706	0.000949968	0.00132961	0.000949928	0.00157362	0.00128439	0.00334504	0.00213314	0.00184362	0.0024406	0.00198143	0.00371813	0.00176571	0.00248842	0.00265274	0.00244048	0.004067	0.00305341	0.0616229	0.0202613	0.0171973	0.0330272	0.0391871	0.0145479	0.0172982	0.0236777	0.000783337	0.00207868	0.00120565	0.00135589	0.000204105
565	4,5-Dimethyloxazole	0.5	B(iii)			243.445	98.0602	POS	0.00500227	0.013239	0.0043853	0.0075422	0.00428689	0.00526586	0.0052327	0.00492848	0.00556942	0.0045398	0.00413478	0.004748	0.00258765	0.00579499	0.00587312	0.00475192	0.0164553	0.0188938	0.121138	0.0521622	0.0103837	0.0230556	0.0215442	0.0183278	0.00744712	0.00630725	0.0181971	0.0106505	0.00760591	0.00864407	0.00812901	0.00812633	0.00665506	0.00707434	0.00845282	0.00739407	0.00573924	0.00656886	0.00517388	0.00582733	0.00484885
566	1-Methylguanine	0.5	B(iii)			110.488	166.073	POS	0.0191173	0.00679871	0.0180164	0.0146441	0.0210559	0.042633	0.0280698	0.0305862	0.0133047	0.0276281	0.0301148	0.0236825	0.154641	0.113776	0.181876	0.150098	0.225523	0.142979	0.118509	0.162337	0.21313	0.144638	0.184698	0.180822	0.160638	0.313661	0.155302	0.209867	2.14367	0.526531	0.610962	1.09372	1.02179	0.633247	0.655684	0.770241	0.0301121	0.0370952	0.0441198	0.037109	0.0171004
567	2,4-Dimethyloxazole	0.5	B(iii)			204.994	98.0578	POS	0.0465341	0.0336216	0.0175558	0.0325705	0.0131385	0.0454622	0.011816	0.0234722	0.0297132	0.0433789	0.0438838	0.038992	0.0996417	0.0427631	0.029314	0.0572396	0.0903758	0.0153814	0.00701455	0.0375906	0.01317	0.0454232	0.0160429	0.0248787	0.0945814	0.196983	0.19059	0.160718	0.327716	0.135198	0.0645812	0.175832	0.220802	0.0999151	0.106089	0.142269	0.00610421	0.0037355	0.0198508	0.00989684	0.0157944
568	Oxoglutaric acid	0.5	B(iii)			31.4	145.015	NEG	0.0912437	0.114549	0.092127	0.0993064	0.0563204	0.124692	0.083088	0.0880336	0.047375	0.119808	0.121196	0.0961263	0.243826	0.193474	0.266259	0.23452	0.357055	0.139484	0.249743	0.24876	0.295073	0.172953	0.116892	0.194972	0.203535	0.188479	0.2815	0.224505	0.237663	0.216938	0.316341	0.256981	0.168586	0.192856	0.246734	0.202725	0.447115	0.43131	0.387122	0.421849	0.19027
569	Vaccenic acid	0.5	B(iii)			21.6356	281.249	NEG	74.3376	203.429	78.108	118.625	73.3709	106.348	99.6474	93.1222	96.5738	66.2856	107.656	90.1719	99.1251	74.0802	74.7338	82.6464	47.0411	66.2817	94.7066	69.3431	94.7986	68.2161	82.2058	81.7402	18.4086	23.7713	18.2735	20.1511	11.543	30.4304	28.2477	23.407	18.2746	27.0754	21.3907	22.2469	53.5053	28.4557	35.4043	39.1218	39.9029
570	Propionic acid	0.5	B(iii)			69.9197	73.0297	NEG	0.234568	1.75163	0.507222	0.831139	0.476919	0.512838	0.498841	0.496199	0.518804	0.483938	0.271594	0.424779	0.534006	0.467282	0.518816	0.506701	0.243448	0.459722	0.47649	0.39322	0.637434	0.529436	0.49009	0.55232	0.225097	0.222435	0.586573	0.344702	0.42469	0.242178	0.163856	0.276908	0.153502	0.195552	0.181252	0.176768	0.549567	0.572001	0.571722	0.56443	0.486269
572	Levoglucosan	0.5	B(iii)			6.57515	161.046	NEG	3.94897e-05	0.000128832	3.93156e-05	6.92123e-05	3.81033e-05	3.96823e-05	3.89836e-05	3.89231e-05	0.00677072	3.84719e-05	0.0153476	0.00738559	3.89016e-05	3.71781e-05	3.82224e-05	3.81007e-05	0.00680135	3.57481e-05	3.68291e-05	0.00229131	3.69417e-05	0.00723878	0.0060719	0.00444921	3.51164e-05	3.31039e-05	0.00852059	0.00286294	3.51369e-05	0.00643124	3.8178e-05	0.00216819	0.0119834	3.41552e-05	3.4509e-05	0.00401734	0.0099212	4.01331e-05	4.04322e-05	0.00333392	0.0139907
573	Isopalmitic acid	0.5	B(iii)			23.828	255.233	NEG	41.235	184.315	35.9024	87.1509	30.3261	34.654	38.458	34.4794	28.5584	1.61975	33.1316	21.1033	69.5005	64.1449	62.4512	65.3655	2.4729	63.7359	66.2298	44.1462	71.9667	52.4393	70.9187	65.1082	25.5331	22.2643	18.4012	22.0662	13.0568	1.158	23.4508	12.5552	19.3614	17.3846	19.4641	18.7367	23.7805	21.8494	24.0076	23.2125	19.2596
574	Dimethylmalonic acid	0.5	B(iii)			9.37242	131.035	NEG	0.0029266	0.0975176	0.00516537	0.0352032	0.00336238	0.00327863	0.00353001	0.00339034	0.00447255	0.00253789	0.00439143	0.00380062	0.00347619	0.00300624	0.00233775	0.00294006	0.00345669	0.00262204	0.00320602	0.00309492	0.00425324	0.00363302	0.00378121	0.00388915	0.00267366	0.00268395	0.00263348	0.0026637	0.0032137	0.00237243	0.00416137	0.00324917	0.00428339	0.00300682	0.00346434	0.00358485	0.0062423	0.00513581	0.00551768	0.00563193	0.00404639
575	But-2-enoic acid	0.5	B(iii)			109.06	85.0297	NEG	2.04251	7.70232	3.83995	4.52826	1.97608	2.07375	3.95936	2.66973	1.70264	2.06492	2.1719	1.97982	2.51461	3.24636	2.33185	2.69761	2.36609	2.0192	1.98298	2.12276	2.50214	2.73481	2.28131	2.50609	1.94598	1.7872	1.88378	1.87232	1.81989	1.98631	2.06635	1.95752	1.79674	1.80199	1.84254	1.81376	2.4596	2.44203	2.45347	2.4517	2.21588
576	allo-inositol	0.5	B(iii)			119.685	179.055	NEG	3.94897e-05	0.0118765	3.93156e-05	0.00398511	0.00283926	3.96823e-05	3.89836e-05	0.000972641	4.00436e-05	0.00206182	3.73951e-05	0.000713086	0.0583841	0.0506759	0.0496068	0.0528889	0.120231	0.00270657	0.0314909	0.0514762	0.0220363	0.0553468	0.0417923	0.0397251	0.0728714	0.107059	0.252738	0.144223	1.75455	0.363722	0.324448	0.814239	0.566314	0.499858	0.381997	0.482723	0.0033496	4.01331e-05	0.00257293	0.00198755	3.84356e-05
577	Cyclohexylamine	0.49994	B(iii)			143.182	100.112	POS	0.0240037	0.030118	0.0158847	0.0233355	0.0116861	0.0326329	0.0107044	0.0183411	0.0107984	0.013839	0.011026	0.0118878	0.0127828	0.0115487	0.0124078	0.0122464	0.0137447	0.0233841	0.0214211	0.0195166	0.00850419	0.0108919	0.0124628	0.0106196	0.0140372	0.0089765	0.0133454	0.0121197	0.0104989	0.00943078	0.0194354	0.0131217	0.0130199	0.011904	0.00997972	0.0116345	0.00636708	0.00653838	0.00930792	0.00740446	0.00121793
578	3'-O-Methylguanosine	0.499658	B(iii)			196.568	298.115	POS	0.000963666	0.0030984	0.00181376	0.00195861	0.00127198	0.00157845	0.00145495	0.00143513	0.000346367	0.000816177	0.00118632	0.000782956	0.00538743	0.00603769	0.0041039	0.00517634	0.0037167	0.00477819	0.00172098	0.00340529	0.0057459	0.00319691	0.00490728	0.0046167	0.00540238	0.00590815	0.00379908	0.00503654	0.0148127	0.00654626	0.00444301	0.00860067	0.0103832	0.00781812	0.00918295	0.00912809	0.00372033	0.00251436	0.00314355	0.00312608	0.00231162
579	Mesylate	0.499634	B(iii)			58.2752	94.981	NEG	0.455366	0.617872	0.261794	0.445011	0.291339	0.380254	0.140495	0.270696	0.244986	0.486254	0.312131	0.347791	0.248151	0.53232	0.216831	0.332434	0.357354	0.492876	0.381721	0.410651	0.222876	0.254515	0.238837	0.238743	0.240709	0.276866	0.361131	0.292902	0.476967	0.237949	0.653759	0.456225	0.304102	0.334839	0.306263	0.315068	0.154368	0.285034	0.338349	0.259251	0.260069
580	Maltohexaose	0.499588	B(iii)			293.035	989.326	NEG	3.94897e-05	0.00107996	3.93156e-05	0.000386254	3.81033e-05	3.96823e-05	3.89836e-05	3.89231e-05	0.00177093	0.000286186	0.000500108	0.000852408	0.071451	0.0717039	0.044852	0.062669	0.0570588	3.57481e-05	3.68291e-05	0.0190438	0.0673733	0.0600121	0.0372825	0.0548893	0.000339263	3.31039e-05	0.000320838	0.000231068	3.51369e-05	3.73996e-05	3.8178e-05	3.69049e-05	3.33293e-05	3.41552e-05	0.000212195	9.32266e-05	0.00101628	0.00138107	0.000526879	0.000974742	0.000855569
582	Tetracosahexaenoic acid	0.498609	B(iii)			77.2653	357.279	POS	6.80393	0.347999	0.0934057	2.41511	0.0508944	0.407719	0.0929789	0.183864	2.38377e-05	0.0297245	0.0191181	0.0162888	2.68293e-05	0.110801	0.020578	0.043802	0.00161462	0.37489	0.116949	0.164485	0.00512163	0.0469056	0.00122522	0.0177508	0.160047	0.142463	0.0591822	0.120564	0.0437247	0.00652796	0.0196802	0.023311	0.0277311	0.110516	0.00436301	0.0475366	2.54349e-05	0.00394981	2.3787e-05	0.00133301	2.2082e-05
584	3alpha,4,5,7alpha-Tetrahydro-5-hydroxy-1H-isoindole-1,3(2H)-dione	0.497061	B(iii)			160.039	168.066	POS	0.00422301	0.00310254	0.00735336	0.00489297	0.00775908	0.0113061	0.00629665	0.00845393	0.00559683	0.00757467	0.00567907	0.00628352	0.0670055	0.079499	0.0799474	0.0754839	0.125716	0.075718	0.0430359	0.0814901	0.114365	0.0717826	0.115575	0.100574	0.0307892	0.0284287	0.0200275	0.0264151	0.0227926	0.0220342	0.0313786	0.0254018	0.0336933	0.01022	0.0340789	0.0259974	0.00630074	0.00421357	0.00366286	0.00472572	0.00513394
585	Diacetone alcohol	0.496712	B(iii)			39.3455	115.077	NEG	0.139194	0.128624	0.15453	0.140783	0.116668	0.120076	0.0839098	0.106884	0.145407	0.0777337	0.130951	0.11803	0.143271	0.135102	0.18036	0.152911	0.126021	0.129981	0.0767555	0.110919	0.199881	0.12755	0.122187	0.149873	0.122273	0.0976762	0.0956741	0.105208	0.0864303	0.0735662	0.0790566	0.0796843	0.0793449	0.10271	0.119944	0.100666	0.0989246	0.10058	0.105858	0.101788	0.083149
586	1-(beta-D-Ribofuranosyl)-1,4-dihydronicotinamide	0.496578	B(iii)			84.1779	257.114	POS	0.00371981	6.28562e-05	0.00979375	0.00452547	0.00457435	0.00963815	0.00898129	0.00773126	0.00335016	0.0054014	0.0133222	0.00735793	0.00645892	0.0056874	0.0240457	0.012064	0.0170605	0.0422668	0.177105	0.0788109	0.0101761	0.0333139	0.0614264	0.0349721	0.115858	1.11133	2.7139	1.31369	0.211256	7.93521	0.173449	2.7733	4.39997	0.727168	3.96883	3.03199	0.00566402	0.00616462	0.00810526	0.00664463	0.00169198
587	1-(Hydroxymethyl)-5,5-dimethyl-2,4-imidazolidinedione	0.494673	B(iii)			235.074	159.076	POS	0.793679	0.423272	0.560672	0.592541	0.434896	0.738462	0.743539	0.638966	0.58312	0.653605	0.791349	0.676025	0.414708	0.154499	0.29568	0.288296	0.507581	0.245573	0.49553	0.416228	0.27924	0.330278	0.32346	0.310993	0.213651	0.166566	0.222475	0.200897	0.214808	0.437291	0.350886	0.334328	0.542263	0.146531	0.492561	0.393785	0.147456	0.130614	0.0900689	0.122713	0.0680453
589	LysoPC(17:0)	0.491711	B(iii)			131.121	510.355	POS	0.517884	0.690651	0.435114	0.547883	0.404291	0.463776	0.417171	0.428412	0.476133	0.493453	0.46758	0.479055	0.698298	0.843138	0.88088	0.807438	1.31175	0.763716	0.676062	0.917176	0.956258	0.958927	0.975363	0.963516	0.64267	0.618887	0.700476	0.654011	0.904914	0.800937	0.832219	0.846023	0.72156	0.77911	0.640365	0.713678	0.107639	0.10716	0.111215	0.108671	0.149512
590	D-Ribose	0.491267	B(iii)			49.225	149.046	NEG	0.0536912	0.0106631	0.0666672	0.0436738	0.0308816	0.04762	0.0270043	0.0351687	0.0250205	0.0567725	0.0639788	0.0485906	0.674691	0.178922	0.929503	0.594372	0.342527	0.0742595	0.0539807	0.156922	0.674456	1.17353	0.502544	0.783511	0.0922607	0.10221	0.0639199	0.0861301	0.0437598	0.0630407	0.0774018	0.0614008	0.0735196	0.0426431	0.0611842	0.0591156	4.00687e-05	4.01331e-05	0.0115897	0.00388995	3.84356e-05
592	3,7-Dimethyluric acid	0.489594	B(i)			214.436	195.051	NEG	0.049092	0.0161146	0.0588413	0.0413493	0.0617492	0.108825	0.137387	0.102654	0.0601536	0.0741313	0.133667	0.0893174	1.75134	2.10264	2.06371	1.97256	2.26088	2.07393	2.94959	2.42813	2.34816	3.38362	2.24944	2.66041	3.51719	1.3906	5.94446	3.61742	1.25995	1.09647	1.47536	1.27726	1.96683	1.39798	1.87847	1.74776	0.0501663	0.0531331	0.0457416	0.0496804	0.0327249
593	Succinic anhydride	0.489528	B(iii)			98.2789	99.009	NEG	0.264771	0.4647	0.261808	0.330427	0.183412	0.399012	0.198843	0.260422	0.222274	0.238283	0.28964	0.250066	0.680853	0.565487	0.528444	0.591595	0.676423	0.420296	0.483755	0.526825	0.927129	0.626008	0.690452	0.747863	1.36518	0.814086	0.734359	0.971207	1.05589	0.543307	0.626404	0.741867	0.625079	0.597533	0.448461	0.557024	0.609892	1.70344	1.55827	1.29053	0.48466
594	(9Z,11E,13E,15Z)-4-Oxo-9,11,13,15-octadecatetraenoic acid	0.489012	B(iii)			225.464	291.191	POS	0.0315159	0.0314453	0.0272261	0.0300624	0.08973	0.110797	0.0927562	0.0977612	0.0938732	0.110972	0.0729793	0.0926083	2.68293e-05	0.0207736	0.0251472	0.0153159	0.000646487	0.0423507	0.0293796	0.0241256	0.0197927	0.0315768	0.0505867	0.0339854	3.36912e-05	0.000537405	0.00117121	0.000580768	0.0450805	0.000973585	0.03041	0.025488	0.000859656	0.000419858	3.32362e-05	0.000437583	0.00125345	0.00160169	0.00102603	0.00129373	2.2082e-05
595	2,4-Dipropylthiazole	0.488742	B(iii)			329.308	170.097	POS	0.0240055	0.149575	0.0771237	0.0835681	0.0339935	0.0316653	0.0554844	0.0403811	0.0222585	0.0438435	0.0736595	0.0465872	0.0850258	0.0964328	0.0291669	0.0702085	0.0322707	0.0698549	0.0330398	0.0450552	0.0849691	0.0271826	0.051894	0.0546819	0.052239	0.0977512	0.227035	0.125675	0.148334	0.106859	0.0706671	0.10862	0.0571211	0.10127	0.0895074	0.0826328	0.0639742	0.0209416	0.016087	0.0336676	0.014545
596	2-(Ethylsulfinylmethyl)phenyl methylcarbamate	0.487701	B(iii)			191.327	242.08	POS	0.398989	0.247431	0.409723	0.352048	0.515001	0.988835	0.750665	0.7515	0.539146	0.900033	1.12134	0.853506	0.0238336	0.0203107	0.0473975	0.0305139	0.0603448	0.0506543	0.112152	0.0743837	0.0362453	0.121453	0.0911062	0.082935	0.330435	0.323052	1.638	0.76383	0.581398	0.591533	0.529987	0.567639	0.892123	0.320346	1.05024	0.754236	0.541176	0.476527	0.345053	0.454252	0.420838
597	Pterolactam	0.487622	B(iii)			144.602	116.071	POS	0.00688473	0.0122997	0.0088892	0.00935789	0.00645202	0.00654581	0.00868557	0.0072278	0.00975388	0.00726099	0.00772615	0.00824701	0.0109666	0.0120369	0.0102089	0.0110708	0.0197976	0.00920823	0.0114537	0.0134865	0.0117144	0.0138232	0.0128457	0.0127944	0.0110788	0.0103367	0.0157268	0.0123808	0.0224808	0.0152645	0.0184518	0.0187324	0.0192319	0.00494977	0.0145867	0.0129228	0.00947135	0.00679722	0.00866284	0.00831047	0.0065869
599	2-Methyl-1,3-cyclohexadiene	0.484248	B(iii)			19.0899	95.0856	POS	0.00624123	0.0230704	0.00197443	0.0104287	0.0163467	0.0024355	0.0130588	0.0106136	0.0020769	0.00403576	0.0128091	0.00630726	0.103469	0.0952323	0.058995	0.0858988	0.234101	0.283553	0.171643	0.229766	0.170076	0.104467	0.189237	0.154593	0.0114171	0.0162463	0.00549567	0.011053	0.0136344	0.00318737	0.0116558	0.00949254	0.0111997	0.00979714	0.00653413	0.009177	0.0413161	0.00314272	0.00725409	0.0172376	0.112446
600	Calabaxanthone	0.481624	B(iii)			224.564	393.17	POS	2.34083e-05	6.28562e-05	2.19957e-05	3.60867e-05	2.17264e-05	0.00041376	2.26465e-05	0.000152711	2.38377e-05	2.44466e-05	2.14694e-05	2.32512e-05	0.00114405	0.00172466	0.00182532	0.00156468	0.00138825	0.00238743	0.00264512	0.00214027	0.00217031	0.00256396	0.00355771	0.00276399	0.0302949	0.0200168	0.0455187	0.0319434	0.0424447	0.00847455	0.0294649	0.0267947	0.0247318	0.0129783	0.0184662	0.0187254	0.00316116	0.00353887	0.00297145	0.00322382	0.00335482
602	Acetylhomoserine	0.479587	B(iii)			183.328	162.076	POS	0.019736	0.0814998	0.0178289	0.0396882	0.016138	0.020695	0.0238126	0.0202152	0.018629	0.0226107	0.0236958	0.0216452	0.256392	0.311382	0.173166	0.24698	0.19405	0.0599291	0.0587332	0.104237	0.156114	0.232629	0.177848	0.188864	0.159098	0.17815	0.35237	0.229873	0.252956	0.163851	0.100617	0.172474	0.214777	0.134163	0.219178	0.189372	0.140437	0.126009	0.111752	0.126066	0.0926532
603	1-Oleoylglycerophosphoinositol	0.476598	B(iii)			161.788	599.32	POS	0.00996483	0.0101743	0.0166746	0.0122712	0.0110544	0.00737899	0.0166422	0.0116919	0.00999673	0.00778062	0.00659444	0.00812393	0.0267227	0.0301081	0.031268	0.0293663	0.0497584	0.0301325	0.0542417	0.0447109	0.0360719	0.0272589	0.0451449	0.0361586	0.0169746	0.00881718	0.0112219	0.0123379	0.00639858	0.0135893	0.0137226	0.0112368	0.0142221	0.00934412	0.0133597	0.0123086	0.0237137	0.0232966	0.0250331	0.0240145	0.0158671
604	PC(20:4(8Z,11Z,14Z,17Z)/15:0)	0.473851	B(iii)			43.0984	768.552	POS	1.22448	11.3213	1.48556	4.67712	4.40773	2.1971	4.52427	3.7097	3.88667	2.04035	1.4889	2.47197	3.28294	4.92876	2.79646	3.66939	2.44154	5.10803	4.61885	4.05614	3.63004	3.84683	4.15315	3.87667	8.0916	6.54937	6.76922	7.13673	5.18086	6.75081	7.64351	6.52506	6.13045	6.78193	6.48154	6.46464	6.86923	7.23882	4.36085	6.1563	10.0249
605	N-Palmitoylsphingosine	0.473672	B(iii)			19.7392	538.519	POS	0.318071	4.87389	0.391299	1.86109	0.689612	0.550552	1.07394	0.771369	1.18412	0.610496	0.467437	0.754019	0.903597	1.33125	0.76052	0.998454	0.878848	1.2546	1.84757	1.327	1.34499	0.760966	1.01352	1.03982	0.695457	0.437622	0.421833	0.518304	0.397275	0.729416	0.427526	0.518072	0.527984	0.444113	0.52566	0.499252	0.0658576	0.0618581	0.0687359	0.0654839	0.108022
606	PI(20:3(5Z,8Z,11Z)/18:1(11Z))	0.471714	B(iii)			132.435	887.568	POS	0.368972	2.06084	0.41299	0.947601	0.743363	0.491479	0.776894	0.670579	0.697969	0.509744	0.367554	0.525089	0.793022	1.05769	0.664262	0.838324	0.805691	1.22405	0.990247	1.00666	0.986963	0.713173	0.910259	0.870132	0.646496	0.54721	0.47692	0.556875	0.55862	0.667207	0.617938	0.614588	0.503992	0.592498	0.56293	0.55314	0.376287	0.355281	0.31838	0.349983	0.387764
607	D-Glucuronolactone	0.470837	B(i)			99.6403	221.031	NEG	0.141722	0.117535	0.167614	0.14229	0.109719	0.190123	0.171199	0.157013	0.164117	0.233302	0.159584	0.185668	0.215605	0.200231	0.195543	0.203793	0.652262	0.246925	0.30313	0.400772	0.334794	0.281564	0.172103	0.26282	0.14122	0.152923	0.240363	0.178169	0.173176	0.174002	0.320254	0.222477	0.157705	0.169317	0.181393	0.169472	0.282986	0.238701	0.195368	0.239018	0.161286
608	Molybdopterin precursor Z	0.47032	B(iii)			268.822	346.055	POS	0.511493	0.510661	0.039443	0.353866	0.153317	0.124983	0.138484	0.138928	0.689152	0.67739	0.268214	0.544919	0.0145261	0.0100553	0.0130405	0.0125406	0.0125816	0.0094021	0.0112997	0.0110944	0.0142178	0.027018	0.0106229	0.0172862	0.00813376	0.0110816	0.0265017	0.015239	0.0177898	0.0087354	0.0108876	0.0124709	0.00746627	0.00752388	0.00795965	0.00764994	0.0128263	0.00461684	0.0114145	0.00961921	0.00346884
610	Aldosterone	0.469501	B(iii)			309.326	361.197	POS	2.34083e-05	6.28562e-05	2.19957e-05	3.60867e-05	2.17264e-05	2.32198e-05	2.26465e-05	2.25309e-05	2.38377e-05	2.44466e-05	2.14694e-05	2.32512e-05	2.68293e-05	2.76958e-05	2.75856e-05	2.73702e-05	3.0127e-05	0.000188955	2.91945e-05	8.27589e-05	2.84437e-05	2.64121e-05	2.75096e-05	2.74551e-05	3.36912e-05	3.19665e-05	3.24336e-05	3.26971e-05	3.2968e-05	3.62834e-05	0.000188497	8.59162e-05	0.000329515	3.2711e-05	3.32362e-05	0.000131821	0.00474876	0.000755144	0.000855128	0.00211968	0.000887799
611	Flavin Mononucleotide	0.467651	B(iii)			242.53	455.1	NEG	0.0114157	0.0141028	0.00880453	0.011441	0.0100658	0.0102767	0.0145715	0.011638	0.0144195	0.0132961	0.00961517	0.0124436	0.00965752	0.0105509	0.0150988	0.0117691	0.0130254	0.0142879	0.0134936	0.0136023	0.0165816	0.00897509	0.0158867	0.0138144	0.0213398	0.0250929	0.027487	0.0246399	0.0244165	0.0229267	0.0136836	0.0203422	0.0209131	0.0261877	0.0192202	0.022107	0.0017767	0.00187665	0.00142721	0.00169352	0.00252214
612	Salsolinol	0.46605	B(iii)			149.74	180.102	POS	0.0104679	0.00702528	0.0215351	0.0130094	0.00473575	0.00631922	0.00623927	0.00576475	0.00703997	0.00843234	0.0129632	0.00947849	0.00512832	0.00447017	0.00549273	0.00503041	0.00414863	0.00330192	0.0129915	0.006814	0.0130038	0.0053859	0.00340282	0.00726418	0.0115087	0.00800506	0.00805286	0.00918888	0.00847859	0.0104498	0.0160817	0.01167	0.0100503	0.0057911	0.0391951	0.0183455	0.00100443	0.000846779	0.000472177	0.000774463	0.000308739
613	Sedoheptulose	0.465274	B(iii)			77.9017	209.067	NEG	0.132542	0.322239	0.249999	0.234927	0.150162	0.229181	0.178861	0.186068	0.137606	0.21105	0.284621	0.211092	0.762531	0.819597	0.836826	0.806318	0.631854	0.498249	0.439745	0.523283	0.5896	0.622436	0.760418	0.657485	0.771109	0.64926	0.503404	0.641258	0.34102	0.508291	0.548626	0.465979	0.528132	0.496834	0.451731	0.492232	0.0254089	0.00682977	0.006565	0.0129345	0.00802784
614	alpha-Methylstyrene	0.464489	B(iii)			19.1164	119.086	POS	0.0072314	0.0184245	0.00791261	0.0111895	0.0200353	0.00744194	0.00755718	0.0116781	0.0164412	0.0159786	0.00683029	0.0130834	0.0484767	0.0388127	0.0250853	0.0374582	0.0884927	0.0927866	0.0800707	0.0871167	0.0755958	0.0455744	0.0603751	0.0605151	0.019425	0.0241704	0.00829115	0.0172955	0.0219179	0.0132353	0.021623	0.0189254	0.014525	0.0243951	0.0139568	0.0176256	0.0192613	0.007701	0.0080594	0.0116739	0.0291644
616	5-Hydroxy-4-methoxy-3-methyl-2,6-canthinedione	0.46148	B(iii)			18.4692	297.083	POS	0.0232551	0.0909037	0.0221579	0.0454389	0.0243089	0.0376709	0.0321614	0.0313804	0.0301651	0.0187294	0.0300116	0.026302	0.0294993	0.0409191	0.0303549	0.0335911	0.0376184	0.0338424	0.0301576	0.0338728	0.040205	0.0339627	0.0356769	0.0366149	0.0513443	0.0670691	0.0688045	0.062406	0.0478062	0.0316421	0.0351877	0.038212	0.0563581	0.0508144	0.0564153	0.0545293	0.0331891	0.025568	0.0282023	0.0289865	0.0187885
617	Arachidonic acid	0.460717	B(iii)			21.9117	303.234	NEG	43.8945	77.3244	38.4384	53.2191	34.8171	34.5062	31.7263	33.6832	35.0396	27.0477	41.7805	34.6226	24.5297	18.1142	26.9967	23.2136	31.5434	38.6169	46.6242	38.9282	23.1028	21.1691	27.0641	23.7787	27.4621	27.5251	27.423	27.4701	16.0721	41.7683	27.5929	28.4778	39.7977	30.072	41.219	37.0296	75.1297	86.4094	74.9305	78.8232	56.2662
618	LysoPC(22:0)	0.457486	B(iii)			126.456	580.433	POS	0.0232601	0.0307177	0.0173021	0.02376	0.0262662	0.0207458	0.0371432	0.0280517	0.0288111	0.0334145	0.0193584	0.0271947	0.0428378	0.0550448	0.0527805	0.050221	0.0822264	0.0806275	0.0797081	0.080854	0.0457491	0.0487821	0.0626925	0.0524079	0.0482799	0.0611598	0.0699557	0.0597985	0.0850579	0.0680244	0.0653066	0.0727963	0.0472383	0.0682188	0.062415	0.0592907	0.0165017	0.00458418	0.00716182	0.00941589	0.0323102
619	1-Deoxy-D-xylulose 5-phosphate	0.45701	B(iii)			51.046	213.018	NEG	0.00267674	0.0743775	0.00395392	0.0270027	0.0179073	0.0247373	0.00291054	0.0151851	0.00520836	0.00972035	0.0221606	0.0123631	0.118202	0.097305	0.0958339	0.10378	3.63199e-05	3.57481e-05	0.00371124	0.0012611	0.0318167	0.120718	0.0713484	0.0746276	0.00842866	0.0132541	0.0145214	0.0120681	0.0137271	0.0093638	0.0162311	0.0131073	0.0136678	0.0104582	0.00682386	0.0103166	4.00687e-05	4.01331e-05	0.00252562	0.000868607	3.84356e-05
620	Hydroxykynurenine	0.456876	B(iii)			120.983	223.083	NEG	0.556186	0.712771	0.7741	0.681019	0.646872	1.61562	1.19822	1.15357	0.624841	0.777606	1.73543	1.04596	0.380575	0.232385	0.636958	0.416639	1.78888	0.45959	0.275858	0.841443	0.489299	2.47834	2.04188	1.66984	0.326663	0.404295	1.20951	0.646823	0.89814	2.31091	1.57942	1.59616	1.91524	0.470774	1.97489	1.45364	0.386635	0.636458	0.476781	0.499958	0.703776
621	Indole-3-butyric acid	0.456853	B(i)			43.2749	202.091	NEG	3.94897e-05	0.000128832	3.93156e-05	6.92123e-05	3.81033e-05	0.00876613	3.89836e-05	0.00294774	4.00436e-05	3.84719e-05	3.73951e-05	3.86368e-05	0.0457243	0.0716616	0.0479726	0.0551195	0.0493537	0.0163395	0.00240723	0.0227002	0.0282635	0.105895	0.113634	0.0825973	0.0697371	0.105401	0.137451	0.104196	0.0603603	0.0871162	0.126898	0.0914581	0.138829	0.0664979	0.122725	0.109351	0.0159646	0.0108884	0.00994123	0.0122647	0.00407793
622	LysoPC(18:1(9Z))	0.456149	B(iii)			99.798	522.357	POS	0.244956	6.28562e-05	0.322233	0.189084	0.351342	0.387259	0.557027	0.431876	0.715231	0.643617	0.589245	0.649364	0.426609	0.114883	0.718092	0.419862	1.2241	0.170201	0.375179	0.589825	0.706444	0.633997	0.333908	0.558117	0.45677	0.426958	0.270541	0.384757	0.371438	0.510672	1.01673	0.632947	0.227792	0.235157	0.3927	0.285216	0.398037	0.43404	0.347992	0.393356	0.159129
623	Prostaglandin I2	0.453453	B(i)			139.079	353.233	POS	0.00506203	0.00861072	0.00360782	0.00576019	0.00338948	0.00336417	0.00036102	0.00237155	0.000823235	0.00537722	0.00431005	0.0035035	0.00114809	0.00114412	0.000492868	0.000928358	0.00850946	0.0510741	0.0347742	0.0314526	0.00709577	0.000508711	0.00522972	0.00427807	0.0113077	0.0164658	0.00925604	0.0123432	0.00739374	0.0265844	0.0678666	0.0339482	0.0145539	0.0166601	0.0365688	0.0225943	0.00177068	0.00378258	0.00512033	0.00355786	0.00318452
624	LysoPE(20:4(8Z,11Z,14Z,17Z)/0:0)	0.452953	B(iii)			126.505	502.294	POS	1.17139	1.29163	0.900872	1.1213	0.759596	1.03866	0.949273	0.915842	0.85374	0.897649	1.0837	0.945028	4.58862	4.32674	4.35639	4.42392	2.97166	2.91789	2.69929	2.86295	4.10856	4.83708	4.58438	4.51001	4.44804	3.82464	3.07767	3.78345	1.64426	2.62376	3.03062	2.43288	3.67697	2.43328	3.08118	3.06381	0.660963	1.28151	0.764204	0.902224	0.418135
625	PE(22:2(13Z,16Z)/14:0)	0.451864	B(iii)			81.9819	744.556	POS	0.0811231	0.59138	0.0936709	0.255391	0.147466	0.228907	0.224822	0.200398	0.310268	0.123253	0.082194	0.171905	0.149763	0.569447	0.123395	0.280868	0.159823	0.358838	0.932923	0.483861	0.23156	0.168307	0.335185	0.245017	0.233491	0.235301	0.156338	0.208377	0.172275	0.235551	0.252914	0.220246	0.170755	0.169024	0.185886	0.175222	0.36047	0.20322	0.218578	0.260756	0.763378
626	Taurodeoxycholic acid	0.450527	B(i)			79.359	500.304	POS	0.0195847	6.28562e-05	2.19957e-05	0.0065565	2.17264e-05	0.00334525	2.26465e-05	0.00112988	2.38377e-05	0.000460444	2.14694e-05	0.000168584	0.169533	0.161811	0.278644	0.203329	0.70513	0.272644	0.245637	0.407804	0.156616	0.0749031	0.0287695	0.0867629	0.00197323	3.19665e-05	3.24336e-05	0.000679209	0.00592895	0.0425776	3.42819e-05	0.0161803	3.34213e-05	0.00282962	0.000766206	0.00120975	2.54349e-05	2.37676e-05	2.3787e-05	2.43299e-05	2.2082e-05
628	Alitame	0.44885	B(iii)			236.479	332.171	POS	2.34083e-05	6.28562e-05	2.19957e-05	3.60867e-05	0.00142334	0.000647886	0.00150072	0.00119065	2.38377e-05	2.44466e-05	0.00119172	0.000413335	0.316867	0.371734	0.474721	0.387774	0.360671	0.193925	0.206443	0.25368	0.287521	0.495521	0.490233	0.424425	0.103158	0.0633236	0.0839123	0.0834645	0.11056	0.131363	0.0979664	0.113296	0.094861	0.0950345	0.138358	0.109418	0.00190134	2.37676e-05	2.3787e-05	0.000649631	0.00391912
629	Carboxytolbutamide	0.448616	B(iii)			177.904	299.074	NEG	3.94897e-05	0.000128832	0.000279704	0.000149342	3.81033e-05	3.96823e-05	0.0415213	0.0138663	4.00436e-05	3.84719e-05	3.73951e-05	3.86368e-05	0.0481558	0.0601163	0.0960695	0.0681139	0.13976	0.264967	0.327365	0.244031	0.109395	0.21862	0.178369	0.168795	0.242624	0.178343	0.163023	0.194664	0.326324	0.370445	0.488093	0.394954	0.368463	0.210825	0.327467	0.302252	4.00687e-05	4.01331e-05	4.04322e-05	4.02113e-05	3.84356e-05
631	2-Acetylpyrazine	0.447784	B(iii)			218.521	123.056	POS	0.0191571	0.0470398	0.0968341	0.0543437	0.0346423	0.0259224	0.0435279	0.0346975	0.0137581	0.0165222	0.0381991	0.0228264	0.0455396	0.0450721	0.0465549	0.0457222	0.0404115	0.328112	0.565786	0.311437	0.05574	0.0869676	0.209858	0.117522	0.461424	0.398689	0.593987	0.4847	0.1708	0.796502	0.121192	0.362831	0.976971	0.314655	0.873013	0.721547	0.0367626	0.0486148	0.0399688	0.0417821	0.0186484
632	LysoPC(18:2(9Z,12Z))	0.445628	B(iii)			147.158	520.341	POS	0.0430044	0.0513889	0.0366325	0.0436752	0.0215766	0.0399702	0.0430821	0.0348763	0.0397564	0.0367866	0.0442968	0.0402799	0.0802069	0.186074	2.87822	1.04817	0.0597413	0.0976236	0.0486207	0.0686619	0.104793	0.0505808	0.137115	0.097496	0.0370448	0.0313155	0.0571429	0.0418344	0.0582774	0.0644548	0.0446151	0.0557825	0.0559098	0.041692	0.0427585	0.0467868	2.54349e-05	2.37676e-05	2.3787e-05	2.43299e-05	0.000655851
633	1-Methylhypoxanthine	0.443966	B(iii)			71.4283	151.061	POS	0.00405424	0.0029053	0.00911465	0.00535806	0.00526654	0.0123028	0.00896596	0.0088451	0.00323413	0.00830118	0.0151615	0.00889895	0.00908852	0.0143644	0.018163	0.013872	0.0311683	0.0109831	0.0131028	0.0184181	0.0109368	0.014487	0.0172483	0.0142241	0.0545077	0.0808857	0.0536205	0.0630046	0.784332	0.165832	0.241348	0.397171	0.200734	0.171679	0.141398	0.17127	0.0070859	0.0094489	0.00812387	0.00821956	0.00241286
634	2-O-(5,8,11,14,17-Eicosapentaenoyl)-1-O-hexadecylglycero-3-phosphocholine	0.443748	B(iii)			38.4265	766.573	POS	0.83381	2.82256	0.888515	1.51496	0.506504	0.42121	0.408945	0.445553	0.586363	0.639875	0.557739	0.594659	2.68293e-05	2.76958e-05	2.75856e-05	2.73702e-05	3.0127e-05	0.08395	0.131096	0.071692	2.84437e-05	2.64121e-05	2.75096e-05	2.74551e-05	1.98807	2.08107	1.61174	1.89362	2.28062	2.4924	2.1748	2.31594	1.86596	1.68947	1.74641	1.76728	2.54349e-05	2.37676e-05	2.3787e-05	2.43299e-05	2.2082e-05
636	(10E,12Z)-(9S)-9-Hydroperoxyoctadeca-10,12-dienoic acid	0.441378	B(iii)			34.9112	311.223	NEG	0.119077	0.0198503	0.0869303	0.075286	0.0390616	0.0789587	0.0111784	0.0430662	0.0256423	0.0609673	0.0307608	0.0391235	0.0493207	0.041344	0.0288747	0.0398464	0.0391546	0.0262766	0.0261501	0.0305271	0.0413666	0.0161401	0.0170349	0.0248472	0.00346807	0.00795801	0.0168828	0.00943629	0.00308698	0.00969658	0.0155811	0.00945488	0.00399454	0.00640192	0.00469519	0.00503055	0.00704136	4.01331e-05	0.00339279	0.00349143	3.84356e-05
637	Demethylated antipyrine	0.437845	B(iii)			27.7803	175.087	POS	0.0397057	0.176765	0.0725471	0.0963393	0.0603456	0.0968323	0.0512861	0.069488	0.0383595	0.063171	0.0984126	0.0666477	0.0350256	0.0544407	0.0667762	0.0520809	0.137729	0.206558	0.122747	0.155678	0.0923054	0.0470312	0.085114	0.0748169	0.226377	0.232871	0.221528	0.226925	0.175977	0.286894	0.443324	0.302065	0.319209	0.212456	0.247243	0.259636	0.039758	0.0327488	0.0347049	0.0357372	0.0426746
639	LysoPC(14:0/0:0)	0.435367	B(iii)			135.065	468.308	POS	0.299075	0.280815	0.258239	0.279376	0.132487	0.197741	0.177911	0.16938	0.187414	0.178836	0.217593	0.194615	0.274661	0.262802	0.300151	0.279205	0.782513	0.275921	0.236914	0.431782	0.316726	0.272229	0.255085	0.281347	0.125303	0.127221	0.122716	0.12508	0.107994	0.148711	0.159057	0.138587	0.107981	0.10017	0.13396	0.114037	0.0701057	0.0731	0.0864033	0.0765364	0.0541549
640	Glucose 1-phosphate	0.435085	B(iii)			91.6954	259.024	NEG	0.192588	0.048609	0.263546	0.168248	0.236452	0.319693	0.356316	0.304154	0.147384	0.268861	0.170169	0.195471	0.24815	0.329702	0.439919	0.339257	0.477981	0.404825	0.506325	0.463044	0.301603	0.592705	0.359154	0.417821	0.344134	0.310436	0.397734	0.350768	0.274481	0.350059	0.585356	0.403299	0.311593	0.347183	0.449908	0.369561	0.418682	0.413688	0.404676	0.412348	0.375655
641	Cortisone	0.433999	B(i)			35.4607	359.187	NEG	0.00776959	0.000128832	3.93156e-05	0.00264591	3.81033e-05	0.00301545	3.89836e-05	0.00103085	0.00258039	0.00235757	3.73951e-05	0.00165845	0.0207594	0.0312963	0.0370643	0.0297067	0.00499225	0.0047771	0.00171401	0.00382779	0.0164909	0.010972	0.0263441	0.0179357	0.189672	0.0462684	0.25112	0.162354	0.242723	0.0450182	0.402522	0.230088	0.132348	0.0285696	0.265462	0.142127	4.00687e-05	4.01331e-05	4.04322e-05	4.02113e-05	3.84356e-05
642	Benzoic acid	0.429283	B(i)			47.5769	121.03	NEG	0.3693	0.193494	0.306307	0.2897	0.184853	0.290278	0.212337	0.229156	0.120307	0.262762	0.325136	0.236068	0.254114	0.178154	0.266606	0.232958	0.237904	0.227209	0.217468	0.227527	0.212632	0.208733	0.246334	0.222566	0.22837	0.346912	0.430255	0.335179	0.552854	0.37859	0.387063	0.439502	0.467681	0.239643	0.360916	0.35608	0.156409	0.152134	0.16074	0.156427	0.0889129
643	Pterin	0.42778	B(iii)			111.64	164.057	POS	0.00725489	6.28562e-05	0.00179377	0.00303717	0.00381654	0.0100526	0.00458965	0.00615292	0.00313492	0.00359307	0.00864193	0.00512331	1.72377	1.83023	2.17028	1.9081	1.64855	1.14557	1.18019	1.32477	2.07315	1.69299	2.26258	2.00957	0.885255	1.00134	0.922797	0.936465	0.762133	0.710575	0.345486	0.606065	0.846805	0.858031	0.75079	0.818542	0.0168215	0.0235559	0.0114486	0.0172753	0.0108732
644	Ascorbic acid	0.426943	B(iii)			35.307	175.025	NEG	0.0837584	0.0852961	0.0367312	0.0685952	0.0524155	0.066062	0.0474293	0.0553023	0.0436351	0.0469797	0.0931432	0.0612527	0.129995	0.153951	0.162558	0.148835	0.33928	0.0808124	0.104217	0.17477	0.220888	0.212445	0.122719	0.185351	0.0834087	0.0899038	0.106448	0.0932537	0.451465	0.0598694	0.148396	0.21991	0.112273	0.0956758	0.067765	0.0919046	0.192328	0.161204	0.0380419	0.130525	0.0383588
645	L-Erythrulose	0.426248	B(iii)			187.941	119.035	NEG	0.0385285	0.0931056	0.0227684	0.0514675	0.0419573	0.016856	0.0406324	0.0331485	0.0528797	0.0467204	0.0376044	0.0457348	1.38392	1.16991	1.40952	1.32112	0.980612	0.26159	0.143673	0.461958	1.05649	3.24342	1.47344	1.92445	0.125044	0.209538	0.197135	0.177239	0.113395	0.0898284	0.130272	0.111165	0.195841	0.090849	0.151999	0.14623	0.0235307	0.0228661	0.0215359	0.0226442	0.0201819
646	2-(3,4-dihydroxyphenyl)-3,5,7-trihydroxy-3,4-dihydro-2H-1-benzopyran-4-one	0.422524	B(iii)			18.1747	303.054	NEG	0.00967576	0.0558248	3.93156e-05	0.0218466	0.00965556	0.0334826	0.216536	0.086558	4.00436e-05	0.0453733	0.0734165	0.03961	0.086226	0.0871987	0.195022	0.122816	0.057934	0.0414951	0.0714788	0.0569693	0.271224	0.232646	0.0475043	0.183791	0.0159898	0.0702347	0.161086	0.0824368	0.0737751	0.0869862	0.114796	0.0918523	0.0967038	0.0234329	0.118268	0.0794682	0.26882	0.0761964	0.0731239	0.13938	0.137613
647	LysoPC(16:1(9Z)/0:0)	0.419775	B(iii)			133.094	494.325	POS	0.690243	1.00569	0.784612	0.82685	0.452033	0.612532	0.742452	0.602339	0.482794	0.414359	0.609054	0.502069	1.68078	1.62138	1.43466	1.57894	1.72408	0.83985	0.554089	1.03934	1.12433	1.1265	1.18359	1.1448	0.454963	0.394807	0.386632	0.412134	0.266928	0.378943	0.630349	0.425407	0.346642	0.192292	0.368994	0.302643	0.231677	0.119529	0.247439	0.199549	0.214641
648	LysoPC(20:4(8Z,11Z,14Z,17Z))	0.414831	B(iii)			102.302	544.341	POS	0.445036	6.28562e-05	0.273453	0.239517	0.253945	0.508375	0.208006	0.323442	0.24664	0.290635	0.286196	0.27449	0.740463	0.496102	0.703959	0.646842	0.792398	0.470501	0.359424	0.540774	0.927748	0.788175	0.881697	0.865873	0.196992	0.174717	0.174845	0.182184	0.107592	0.189929	0.305561	0.201027	0.209329	0.10618	0.208197	0.174569	0.0244129	0.0608804	0.023461	0.0362514	0.0252875
650	Dihydrouracil	0.412621	B(iii)			227.524	113.036	NEG	0.0180519	0.0552937	0.0164135	0.0299197	0.0180806	0.0141308	0.0184964	0.0169026	0.0183218	0.018236	0.00955537	0.015371	0.0783989	0.0811412	0.0827387	0.0807596	0.10008	0.0760138	0.048045	0.074713	0.0928931	0.0817035	0.0769562	0.0838509	0.100218	0.0778794	0.0512437	0.076447	0.0552715	0.0826133	0.112429	0.0834379	0.0886065	0.0722309	0.0735263	0.0781212	0.0155792	0.017101	0.01733	0.01667	0.0168678
651	Myristic acid	0.411591	B(i)			26.4846	227.202	NEG	1.70215	7.22233	1.45058	3.45836	1.05531	1.74546	1.95756	1.58611	2.25032	2.55408	1.54858	2.11766	4.92243	2.58484	1.00475	2.83734	4.384	1.82366	2.11273	2.77346	1.51158	1.13063	1.1691	1.27044	0.882091	0.954721	1.02871	0.955173	0.419544	1.13495	1.51582	1.02344	1.53678	0.835196	0.747192	1.03972	0.358962	0.304084	1.07119	0.578078	0.222974
652	15(S)-HETE	0.411106	B(i)			28.8555	319.229	NEG	0.110314	0.0917871	0.308327	0.170143	0.00425325	0.0466528	3.89836e-05	0.0169817	4.00436e-05	3.84719e-05	0.0883709	0.0294832	0.112186	0.0558951	0.0693664	0.079149	0.120111	0.17598	0.334885	0.210325	0.113059	0.11184	0.135027	0.119975	0.0361143	0.0541955	0.0733088	0.0545395	0.0200389	0.0985156	0.242799	0.120451	0.0743535	0.0460702	0.116401	0.0789415	0.0636462	0.101705	0.0743296	0.0798936	0.0237914
653	13-cis-Retinal	0.403277	B(iii)			18.9506	285.222	POS	0.0171639	0.0124798	0.000750746	0.0101315	0.022945	0.0108564	0.0245265	0.0194427	0.0241228	0.00919289	0.0428808	0.0253988	0.319809	0.230347	0.253073	0.267743	1.04971	0.815357	0.502067	0.789044	0.621361	0.470272	0.719752	0.603795	0.0171648	0.0412053	0.00960355	0.0226579	0.0124825	0.00983688	0.00923277	0.0105174	0.00914952	0.0103638	0.00716188	0.00889174	0.00955797	0.00460938	0.00193723	0.00536819	0.0353466
654	PC(20:4(8Z,11Z,14Z,17Z)/P-16:0)	0.403227	B(iii)			28.8845	766.56	POS	0.702472	4.20414	0.670971	1.85919	0.895327	0.721995	0.987335	0.868219	0.980564	0.831693	0.637403	0.816554	0.0379962	0.0419024	2.75856e-05	0.0266421	0.0518509	0.0456946	0.0411477	0.0462311	0.048487	2.64121e-05	2.75096e-05	0.0161803	0.352134	0.349418	0.165587	0.289046	0.246596	0.229785	0.222714	0.233032	0.244563	0.197094	0.17497	0.205542	0.0252041	0.0298421	0.0571617	0.0374026	0.0458174
656	(-)-Epicatechingallate	0.402535	B(i)			134.98	441.091	NEG	0.0108987	0.000128832	0.0198508	0.0102928	0.0104635	0.00664763	0.00889915	0.00867008	0.0225463	0.0265694	0.0358748	0.0283302	0.0340259	0.0260624	0.046597	0.0355618	0.0847214	0.0412082	0.023822	0.0499172	0.0858696	0.0779631	0.0083795	0.0574041	0.0651734	0.0467419	0.0398135	0.0505763	0.0546915	0.0706933	0.0834707	0.0696185	0.0620203	0.0489982	0.0764181	0.0624788	0.0383041	0.051568	0.0421772	0.0440164	0.0124441
657	LysoPC(18:3(6Z,9Z,12Z))	0.398376	B(iii)			132.435	518.324	POS	0.731338	0.727608	0.423	0.627315	0.301755	0.288264	0.261136	0.283719	0.386327	0.448936	0.579567	0.47161	0.674414	0.755189	0.841264	0.756956	0.72898	0.26026	0.436536	0.475259	0.48677	0.53178	0.418603	0.479051	0.708326	0.524537	0.735842	0.656235	0.490014	0.412064	0.770805	0.557628	0.496636	0.490451	0.679931	0.555673	0.119456	0.0448488	0.0859169	0.0834071	0.0578221
660	3-Methylsuberic acid	0.387103	B(iii)			9.4126	189.112	POS	0.0166171	0.0428914	0.0150766	0.0248617	0.0159486	0.0161988	0.01492	0.0156891	0.0157959	0.0158192	0.0142337	0.0152829	0.0177233	0.0185798	0.0180569	0.01812	0.0211024	0.0113252	0.0189405	0.0171227	0.0193678	0.0169865	0.0194657	0.0186067	0.0227781	0.00208206	0.0217884	0.0155495	0.0226395	0.0229045	0.0244236	0.0233226	0.0259635	0.0224688	0.022115	0.0235158	0.0159344	0.0167497	0.0162398	0.016308	0.014799
661	Cortisol	0.386639	B(iii)			95.067	361.203	NEG	3.94897e-05	0.000128832	0.00132984	0.000499387	0.000640228	0.00106468	0.0074963	0.00306707	0.00627307	0.00203735	0.00428242	0.00419761	0.131482	0.102636	0.32897	0.187696	0.141229	0.010468	0.0331325	0.06161	0.216663	0.2228	0.162831	0.200764	0.086795	0.0415835	0.0804042	0.0695942	0.463152	0.0726551	0.162237	0.232681	0.146093	0.260159	0.254849	0.220367	4.00687e-05	4.01331e-05	4.04322e-05	4.02113e-05	3.84356e-05
662	LysoPE(0:0/20:5(5Z,8Z,11Z,14Z,17Z))	0.381695	B(iii)			128.443	500.277	POS	0.0114492	0.00734624	0.00528066	0.00802538	2.17264e-05	0.0134419	2.26465e-05	0.00449542	0.00647738	0.00925663	0.00488473	0.00687291	0.00198939	0.18681	0.112022	0.100274	0.0264735	0.165103	0.0488855	0.0801541	0.20065	0.121885	0.214248	0.178928	0.0711482	0.0426903	0.0648786	0.0595724	0.00905296	0.0314049	3.42819e-05	0.0134974	0.0178519	3.2711e-05	0.0277276	0.0152041	2.54349e-05	2.37676e-05	2.3787e-05	2.43299e-05	2.2082e-05
663	L-Hexanoylcarnitine	0.380022	B(iii)			148.479	260.186	POS	0.0113517	0.0118325	0.00565373	0.00961264	0.0117832	0.0757269	0.0729593	0.0534898	0.0108235	0.020003	0.0171244	0.0159836	0.0255527	0.0222381	0.0516849	0.0331586	0.0245166	0.00534907	0.0107836	0.0135498	0.0754649	0.116973	0.0243677	0.0722684	0.0554234	0.0665808	0.149684	0.0905627	0.067222	0.0969609	0.036986	0.0670563	0.122493	0.0573297	0.106565	0.0954627	0.00332446	0.00526022	0.0033194	0.00396803	0.00222685
664	9,10-epoxyoctadecanoic acid	0.379093	B(iii)			29.1017	297.245	NEG	0.320122	0.409733	0.14799	0.292615	0.0625062	0.210596	0.24577	0.172957	0.317885	0.318499	0.133858	0.256747	0.425139	0.372479	0.381444	0.393021	0.225448	0.295499	0.395759	0.305569	0.26044	0.190042	0.290717	0.247066	0.242643	0.239195	0.346991	0.276276	0.112107	0.167326	0.12893	0.136121	0.0889063	0.160855	0.133603	0.127788	0.0345348	0.00993784	0.0132112	0.019228	0.0136968
665	PE(22:5(4Z,7Z,10Z,13Z,16Z)/16:0)	0.378733	B(iii)			105.123	766.535	POS	0.0381296	3.42228	0.0495137	1.16998	0.250451	0.0840643	0.420955	0.251824	1.45378	0.183842	0.0579767	0.565199	0.363151	1.05985	0.278934	0.567313	0.249333	0.398839	0.358657	0.33561	0.509808	0.282247	0.511442	0.434499	0.0382546	0.321503	0.330136	0.229965	0.161747	0.286746	0.327104	0.258532	0.298793	0.147536	0.322615	0.256315	0.171072	0.138064	0.0217385	0.110292	0.284434
666	desmethylclomipramine	0.374561	B(iii)			169.373	301.144	POS	0.00166872	0.000707188	0.00146974	0.00128188	0.00233652	0.00490405	0.00712274	0.00478777	0.00214276	0.00378893	0.00351056	0.00314742	0.0181494	0.020889	0.0298627	0.022967	0.0489901	0.0364005	0.0269404	0.0374437	0.0411905	0.0217358	0.028097	0.0303411	0.0295168	0.0247169	0.018062	0.0240986	0.0297844	0.0305826	0.03488	0.031749	0.0289154	0.0223496	0.0236418	0.0249689	0.000427797	0.000204842	0.000188985	0.000273875	0.00018834
667	Nonate	0.364786	B(iii)			321.692	189.112	POS	0.0200014	0.0657836	0.00989345	0.0318928	0.0234778	0.0216271	0.0179859	0.0210303	0.0146425	0.0266689	0.0129888	0.0181001	0.0346537	0.0205924	0.0151309	0.023459	0.036297	0.0161566	0.0570065	0.0364867	0.0246147	0.0188713	0.0221617	0.0218825	0.0246052	0.0494677	0.01906	0.0310443	0.0198307	0.0513765	0.056346	0.0425177	0.0226842	0.0174902	0.0172927	0.0191557	0.0345626	0.0188393	0.0105506	0.0213175	0.0295948
668	Isosakuranin	0.36436	B(iii)			212.434	447.12	NEG	0.0490392	0.121228	0.0390364	0.0697679	0.0447822	0.025551	0.0118631	0.0273988	0.0335484	0.0272844	0.0244936	0.0284421	0.00354967	0.00337964	0.00463576	0.00385502	0.00691006	0.00591299	0.00535644	0.00605983	0.00417505	0.00337468	0.0033207	0.00362347	0.0145285	0.0148182	0.018472	0.0159396	0.0157298	0.0233492	0.0214177	0.0201655	0.018049	0.0216179	0.0219783	0.0205484	0.0373897	0.0451197	0.0418205	0.0414433	0.0465686
669	LysoPC(22:1(13Z))	0.362964	B(iii)			126.525	578.419	POS	0.00430645	0.00489457	0.00188904	0.00369669	0.00715876	0.00817478	0.0109093	0.00874761	0.00472875	0.00150203	0.00450298	0.00357792	0.0047841	0.00735988	0.00986787	0.00733728	0.0331688	0.0154319	0.0136568	0.0207525	0.0024238	0.00807664	0.0222959	0.0109321	0.0390415	0.0495664	0.0355296	0.0413792	0.0768328	0.0852929	0.0827401	0.081622	0.0483411	0.0518494	0.0775225	0.0592377	0.0327131	0.0160798	0.0193705	0.0227212	0.0335479
671	3-Isoxazolidinone	0.353915	B(iii)			241.988	88.0396	POS	0.0592319	0.0217445	0.0280196	0.036332	0.0164411	0.070495	0.0221618	0.036366	0.0371254	0.057684	0.0462073	0.0470056	0.061978	0.083954	0.0473692	0.0644337	0.430094	0.126812	0.0661988	0.207702	0.145115	0.0550174	0.0788543	0.0929955	0.262386	0.204881	0.32293	0.263399	0.140999	0.142354	0.154352	0.145901	0.214432	0.157567	0.208129	0.193376	0.215234	0.16415	0.204036	0.194473	0.13276
672	Pelargonic acid	0.348447	B(iii)			29.0575	157.124	NEG	3.53856	9.28752	0.401021	4.40903	4.3172	4.27707	3.84645	4.14691	2.49789	4.81307	5.72777	4.34624	5.08906	4.32166	5.98067	5.13046	4.26374	3.45555	4.03609	3.91846	4.95484	4.00141	4.45131	4.46919	2.80328	3.8196	5.67901	4.10063	4.96906	6.15335	6.96421	6.02887	5.31376	2.97032	4.59031	4.29146	3.5824	5.06657	4.6134	4.42079	3.29361
673	N2-Methylguanine	0.34732	B(iii)			161.013	166.072	POS	0.00452475	0.0281555	0.0035962	0.0120921	0.00487585	0.00604127	0.00477265	0.00522992	0.00660366	0.0063824	0.00436571	0.00578392	0.347314	0.293748	0.28057	0.307211	0.226491	0.0659612	0.0698284	0.12076	0.365064	0.363635	0.34605	0.358249	0.0228772	0.0213332	0.0237614	0.0226573	0.0436946	0.0123723	0.0126967	0.0229212	0.0208624	0.0200305	0.0265202	0.022471	0.00561263	0.0056216	0.00515388	0.0054627	0.202873
676	4-Hydroxy-2-butenoic acid gamma-lactone	0.340019	B(iii)			191.689	85.0284	POS	0.00945567	0.0203145	0.00789435	0.0125548	0.00863626	0.0107278	0.00702906	0.0087977	0.0099818	0.0126847	0.00964446	0.0107703	2.68293e-05	2.76958e-05	2.75856e-05	2.73702e-05	3.0127e-05	2.98917e-05	2.91945e-05	2.97377e-05	2.84437e-05	2.64121e-05	2.75096e-05	2.74551e-05	0.0049586	0.00392427	0.0128878	0.00725691	0.00488282	0.00409298	0.00464494	0.00454025	0.00778587	0.00373582	0.0108047	0.00744212	0.0026968	0.00199914	0.000677132	0.00179102	0.00249016
680	O-propanoyl-carnitine	0.330768	B(iii)			125.844	218.139	POS	2.34083e-05	6.28562e-05	2.19957e-05	3.60867e-05	2.17264e-05	2.32198e-05	2.26465e-05	2.25309e-05	2.38377e-05	0.00174525	2.14694e-05	0.000596853	2.68293e-05	2.76958e-05	2.75856e-05	2.73702e-05	0.00167492	2.98917e-05	0.00167299	0.00112593	2.84437e-05	2.64121e-05	2.75096e-05	2.74551e-05	3.36912e-05	0.0117902	0.00881229	0.00687873	0.0325106	0.0534615	0.0323114	0.0394278	0.0117059	0.0383792	0.0116875	0.0205908	2.54349e-05	0.000789821	0.00148858	0.000767944	2.2082e-05
681	Tricin arabinoside	0.326009	B(iii)			18.4458	463.131	POS	0.0297395	0.0943639	0.0255016	0.0498683	0.0270244	0.0444491	0.0259647	0.0324794	0.0317797	0.0277488	0.0383146	0.0326144	0.027583	0.0334873	0.0417392	0.0342698	0.0441672	0.0310377	0.0360834	0.0370961	0.0405492	0.0393777	0.0400806	0.0400025	0.0482009	0.0721717	0.0687806	0.0630511	0.0545562	0.0406182	0.0390531	0.0447425	0.0593674	0.0559314	0.0607927	0.0586972	0.0373098	0.0288876	0.0340544	0.0334173	0.0180496
682	3,5,7-trihydroxy-2-(4-hydroxyphenyl)-3,4-dihydro-2H-1-benzopyran-4-one	0.320764	B(iii)			241.777	287.05	NEG	0.0487146	0.0105563	0.0140769	0.0244493	0.00592496	0.0740044	0.00729501	0.0290748	0.0176295	0.0398486	0.0292293	0.0289025	0.0179105	0.0277361	0.0140641	0.0199036	0.117253	0.0999639	0.0428548	0.0866906	0.0729047	0.0156312	0.0321456	0.0402272	0.30932	0.239485	0.39179	0.313532	0.10733	0.104297	0.138992	0.116873	0.216309	0.130144	0.226259	0.190904	0.346412	0.25434	0.377112	0.325954	0.213203
683	Proline betaine	0.320576	B(iii)			301.572	144.102	POS	0.0015885	0.0074102	0.0026453	0.00388133	0.00299937	0.00442788	0.00477899	0.00406874	0.00417932	0.00502621	0.0045307	0.00457874	0.00674943	0.00808089	0.00924641	0.00802557	0.00795149	0.00844764	0.00614111	0.00751341	0.00852635	0.00775345	0.00556788	0.00728256	0.00757975	0.00549076	0.00553028	0.00620026	0.0108125	0.00787692	0.00976924	0.00948621	0.01098	0.00840929	0.00881666	0.009402	0.0928974	0.106845	0.0961155	0.0986193	0.0739424
684	Ethyl hexadecanoate	0.320151	B(iii)			21.9701	283.265	NEG	17.5268	67.7629	15.165	33.4849	14.3292	15.1152	16.8074	15.4172	15.6246	15.2331	15.2266	15.3614	10.8036	9.75333	10.7821	10.4464	11.443	21.5696	29.6707	20.8944	13.586	11.5276	16.3396	13.8177	9.07866	7.92492	8.54995	8.51784	7.29703	12.8719	10.1434	10.1041	10.6656	8.71577	10.2038	9.86173	25.6678	21.4477	23.5809	23.5655	18.8832
685	4-Methylcatechol	0.311625	B(iii)			287.688	115.087	POS	0.00151952	0.0138674	0.00547146	0.00695279	0.0100623	0.00739286	0.0117584	0.00973784	0.00319061	0.00572019	0.0137742	0.00756168	0.164176	0.162915	0.184921	0.170671	0.270481	0.33087	0.23842	0.279924	0.236038	0.165808	0.208311	0.203386	0.0368415	0.0255146	0.0174177	0.0265912	0.0197798	0.0246102	0.0180504	0.0208135	0.0214968	0.00574597	0.0201735	0.0158054	0.00385652	0.00534484	0.00447653	0.0045593	0.00184507
687						226.758	104.036	NEG	0.133186	0.0558587	0.12378	0.104275	0.146035	0.214666	0.175781	0.178827	0.139111	0.169159	0.233786	0.180685	0.709628	0.756826	0.542979	0.669811	1.4631	1.17656	0.717534	1.11907	1.31467	0.487732	0.763972	0.855459	1.14695	1.00812	0.73266	0.962577	0.75464	1.07017	1.2971	1.04064	1.04346	1.00051	0.933699	0.992555	0.364109	0.338028	0.317061	0.339733	0.203984
689						100.327	326.111	NEG	0.114128	0.741762	0.406651	0.420847	0.0768806	0.294321	0.244383	0.205195	0.0169482	0.0929356	0.294102	0.134662	0.293704	0.403674	0.447424	0.381601	0.0228797	0.00792314	0.0079178	0.0129069	0.191019	0.554868	0.151246	0.299044	0.0246549	0.0275821	0.0766262	0.0429544	0.0270324	0.0307839	0.0190589	0.0256251	0.0268145	0.024516	0.0146345	0.0219883	0.886813	0.944305	1.12467	0.985262	0.0754483
690						249.056	227.114	POS	0.238138	0.0960418	0.148797	0.160992	0.107185	0.156049	0.0561784	0.106471	0.0473945	0.0593188	0.0668591	0.0578575	0.0383715	0.0104685	0.0376936	0.0288446	0.0385525	0.00952219	0.0400715	0.029382	0.016688	0.0123766	0.0115038	0.0135228	0.326985	0.308491	0.214384	0.283287	0.122672	0.297609	0.0900535	0.170112	0.229139	0.200585	0.244185	0.224636	1.16763	1.47256	1.47051	1.37023	1.41975
691						230.702	383.115	NEG	0.050903	0.0222117	0.0473161	0.0401436	0.0320161	0.0643037	0.046512	0.0476106	0.0405713	0.0441759	0.0521094	0.0456189	0.351602	0.347526	0.331461	0.343529	0.145956	0.10625	0.0948565	0.115687	0.256884	0.367363	0.30683	0.310359	0.183104	0.131413	0.153549	0.156022	0.117153	0.173162	0.113224	0.134513	0.195856	0.140139	0.152374	0.162789	0.0419254	0.0735667	0.057248	0.05758	0.0314645
692						152.911	267.075	NEG	0.863104	0.935654	1.01781	0.938856	0.6341	1.40095	1.00074	1.01193	0.612187	0.590685	1.3166	0.839825	0.861854	1.05738	1.01695	0.978727	0.437545	0.264775	0.0244156	0.242245	0.96508	1.00143	0.976823	0.98111	0.147721	0.139793	1.66295	0.650155	0.045155	0.116586	0.0719346	0.0778919	0.159078	0.761299	0.133506	0.351294	0.70879	0.552449	0.437139	0.566126	0.525848
693						165.964	282.085	NEG	0.262891	0.393165	0.356954	0.33767	0.239499	0.539784	0.37827	0.385851	0.203938	0.30088	0.404851	0.303223	0.55861	0.373439	0.25914	0.397063	0.138594	0.0827942	0.0511906	0.0908595	0.156568	0.262852	0.182795	0.200738	0.942214	1.09498	1.2725	1.10323	1.17869	0.433907	0.223837	0.612144	0.404096	0.844771	0.419441	0.556103	1.23264	1.5224	1.1389	1.29798	0.945806
694						227.078	285.08	POS	0.00717942	0.0243768	0.00857676	0.0133777	0.00181551	0.00282436	0.00344049	0.00269345	0.00709365	0.00618744	0.00398103	0.00575404	0.0185703	0.0133827	0.0137897	0.0152476	0.00453713	0.0069893	0.0127096	0.00807869	0.0110769	0.0126141	0.0126137	0.0121016	0.015915	0.0208694	0.014879	0.0172211	0.0192724	0.0120084	0.0146955	0.0153254	0.0166148	0.0154633	0.0158524	0.0159769	0.000716351	2.37676e-05	0.000624654	0.000454924	0.0002701
695						84.3919	245.077	POS	0.0826726	0.012535	0.0665696	0.0539257	0.0393738	0.0639789	0.0350265	0.0461264	0.0284569	0.0998889	0.0746074	0.0676511	0.48649	0.511662	0.292546	0.430233	0.531008	0.0592889	0.0313471	0.207215	0.540485	0.365138	0.310515	0.405379	0.496359	0.547423	0.609869	0.551217	0.513032	0.374745	0.277595	0.388457	0.39766	0.434898	0.322041	0.384866	0.0708457	0.10735	0.113703	0.0972993	0.0185929
696						195.865	189.087	POS	0.00594184	0.0151751	0.00472591	0.00861427	0.00494947	0.0057755	0.00487234	0.0051991	0.00562536	0.00517013	0.00470997	0.00516849	0.0773694	0.087692	0.090441	0.0851675	0.0506448	0.0169892	0.01164	0.0264247	0.0311556	0.0806902	0.0466262	0.052824	0.00799934	0.00695334	0.0179836	0.0109788	0.0251652	0.00770627	0.00959143	0.0141543	0.00912477	0.00760446	0.00748472	0.00807132	0.0188046	0.0197542	0.0144548	0.0176712	0.117407
697						239.606	308.092	POS	0.00143603	0.0236799	0.0175176	0.0142112	0.0029964	0.00606067	0.00665645	0.00523784	0.00282664	0.00269796	0.136014	0.0471794	4.65391	3.6172	1.75059	3.34057	3.40861	0.31593	0.0265866	1.25038	3.17468	5.49919	1.71514	3.463	0.00432551	0.0023953	0.0032461	0.0033223	0.0101259	0.0149706	0.00713783	0.0107448	0.00987865	0.00808796	0.00782329	0.00859663	0.101218	0.133736	0.113565	0.116173	0.0597279
698						281.752	305.07	NEG	0.125965	0.105725	0.114317	0.115336	0.100124	0.13512	0.123862	0.119702	0.118324	0.203355	0.213399	0.178359	1.53186	1.64777	1.06536	1.415	1.6076	0.634608	0.533723	0.925311	1.64291	1.72209	1.29987	1.55495	0.00851623	0.00602358	0.00478578	0.00644187	0.00875605	0.00714406	0.0136242	0.00984144	0.0176573	0.00502623	0.00446471	0.0090494	0.0742621	0.12992	0.113246	0.105809	0.0543791
699						177.312	282.12	POS	0.104678	0.108079	0.0914162	0.101391	0.066078	0.115733	0.109674	0.0971617	0.100725	0.0767772	0.104563	0.0940217	0.088677	0.0788166	0.0826182	0.0833706	0.123546	0.0791703	0.0650279	0.0892481	0.153305	0.0803991	0.0856923	0.106466	0.109377	0.109695	0.0591642	0.0927455	0.664775	0.198431	0.329321	0.397509	0.210579	0.157456	0.160007	0.176014	0.157871	0.247763	0.194308	0.199981	0.0839601
700						171.154	218.104	NEG	1.32465	1.53882	1.57508	1.47952	1.447	1.28953	1.22265	1.31973	2.1223	1.5578	1.88032	1.85347	0.863475	0.931764	0.771674	0.855637	1.68375	2.06545	2.09655	1.94858	1.46742	0.965109	1.33882	1.25712	1.65769	1.09104	1.62439	1.45771	1.13884	1.70375	2.13348	1.65869	2.4949	1.10006	2.45028	2.01508	0.812848	1.07722	0.633291	0.841121	1.12779
701						189.171	180.067	NEG	0.112707	0.022437	0.0956365	0.0769267	0.119995	0.172495	0.164013	0.152168	0.119264	0.13476	0.17129	0.141771	0.879597	0.837794	0.818143	0.845178	1.51464	1.35536	0.843074	1.23769	1.22339	0.800167	1.09868	1.04075	1.24618	0.923609	0.643465	0.937751	0.799032	1.11629	1.41927	1.11153	1.12298	0.974157	1.00949	1.03554	0.142423	0.126942	0.12919	0.132851	0.167905
702						26.4109	184.06	POS	0.0232312	6.28562e-05	0.0200886	0.0144609	0.0154563	0.0194877	0.0239796	0.0196412	0.0343135	0.024997	0.0146351	0.0246485	0.0453368	0.0512997	0.045423	0.0473532	0.0776663	0.0867955	0.0647104	0.0763907	0.0469627	0.0509483	0.0613841	0.0530983	0.0190328	0.0215687	0.028012	0.0228712	0.239709	0.206196	0.0384016	0.161436	0.0526189	0.027698	0.0298833	0.0367334	0.0195428	0.0176107	0.0128199	0.0166578	0.0112956
703						216.331	120.066	POS	0.150025	0.0894611	0.131845	0.123777	0.157138	0.275707	0.241703	0.22485	0.147819	0.195781	0.20577	0.183123	0.811214	0.972972	0.796885	0.860357	1.61334	1.35458	0.826978	1.26496	1.49578	0.690529	0.953681	1.04666	1.33932	1.16416	0.92412	1.14253	0.909894	1.42562	1.53535	1.29029	1.33967	1.15362	1.18869	1.22733	0.204035	0.136793	0.129625	0.156818	0.17144
704						241.883	134.045	POS	0.243902	0.174573	0.119263	0.179246	0.0783946	0.29283	0.0971335	0.156119	0.155348	0.234681	0.180066	0.190031	0.271127	0.337917	0.189866	0.266303	0.948808	0.496584	0.255778	0.567056	0.587627	0.247646	0.308015	0.381096	1.07426	0.867544	1.36049	1.10076	0.550709	0.548711	0.610711	0.570044	0.895977	0.614925	0.842757	0.784553	0.855792	0.649578	0.821145	0.775505	0.5639
705						38.6343	296.083	NEG	0.0332103	0.0206503	0.0412932	0.0317179	0.033558	0.0761053	0.0186339	0.0427657	0.0138588	0.0332329	0.063136	0.0367426	0.0844945	0.0563851	0.0851749	0.0753515	0.0452504	0.0179985	0.0192698	0.0275062	0.0398424	0.0647992	0.0355159	0.0467191	0.00283977	0.00608868	0.0121681	0.00703218	0.0082912	3.73996e-05	0.00376227	0.00403029	0.00368526	0.00183203	0.00339494	0.00297074	0.00632829	4.01331e-05	4.04322e-05	0.00213628	3.84356e-05
706						267.957	426.023	NEG	0.652234	0.660513	0.647025	0.653258	0.769393	0.749701	0.818316	0.779137	0.773774	0.788203	0.817679	0.793219	0.157732	0.177996	0.208922	0.18155	0.0267856	0.0348469	0.0531801	0.0382709	0.12743	0.288952	0.302454	0.239612	0.0416633	0.0507804	0.148102	0.0801817	0.0535712	0.0519496	0.0492496	0.0515901	0.0357022	0.028313	0.0252178	0.0297443	0.240262	0.225261	0.237098	0.234207	0.106243
707						237.515	786.167	POS	0.0819478	0.0389678	0.0546883	0.0585347	0.0555277	0.0878217	0.0942695	0.0792063	0.0991112	0.105561	0.107722	0.104131	0.169616	0.195479	0.155243	0.173446	0.163382	0.0888984	0.0722461	0.108175	0.170498	0.177914	0.151497	0.166636	0.139155	0.135089	0.143732	0.139325	0.0830257	0.0999571	0.053664	0.0788823	0.133624	0.122615	0.107007	0.121082	0.00726861	0.00805033	0.00724357	0.00752084	0.00534811
708						291.254	173.105	NEG	0.119482	0.112036	0.108137	0.113218	0.0870122	0.170506	0.141241	0.13292	0.134615	0.124002	0.110946	0.123188	3.89016e-05	3.71781e-05	3.82224e-05	3.81007e-05	3.63199e-05	3.57481e-05	3.68291e-05	3.6299e-05	0.000340553	3.85462e-05	3.71584e-05	0.000138753	0.354019	0.307626	0.233809	0.298485	0.276379	0.350895	0.464386	0.363887	0.392837	0.355335	0.335787	0.361319	0.121446	0.0542739	0.0670868	0.0809356	0.078389
709						243.379	162.076	POS	0.13972	0.140667	0.114314	0.131567	0.0926901	0.162688	0.161599	0.138992	0.14858	0.157103	0.170698	0.158794	0.108505	0.0916017	0.118389	0.106165	0.341508	0.451014	3.50975	1.43409	0.173251	0.556663	0.54143	0.423781	0.134545	0.110691	0.464095	0.236444	0.209486	0.160076	0.165416	0.178326	0.246866	0.132586	0.238994	0.206149	0.114915	0.105974	0.0746365	0.0985087	0.0399378
710						137.832	375.132	NEG	0.00689036	0.00929489	0.0126897	0.00962497	0.00609108	0.0109103	0.016693	0.0112315	0.00693052	0.00963735	0.0133028	0.00995688	0.0220468	0.0244412	0.0294786	0.0253222	0.0496593	0.073221	0.0651565	0.0626789	0.0489886	0.0292515	0.0446111	0.0409504	0.0627258	0.0606599	0.0381377	0.0538412	0.0976335	0.0586559	0.0792352	0.0785082	0.0687639	0.0538614	0.0592508	0.0606254	0.00356276	0.00448223	0.00187297	0.00330599	3.84356e-05
711						236.435	365.106	POS	0.258873	0.151618	0.141979	0.184157	0.247031	0.431931	0.404796	0.361253	0.654452	0.435682	0.233213	0.441116	5.07209	3.99336	2.13338	3.73294	5.48823	0.35059	0.206963	2.01526	5.53963	1.91404	5.59472	4.34946	0.0827627	0.0944655	0.0915633	0.0895972	0.104162	0.0896114	0.0665909	0.086788	0.0904642	0.189321	0.0914061	0.12373	0.0292613	0.0458291	0.0328276	0.0359727	0.027894
712						133.748	480.31	POS	0.941884	1.11876	0.584768	0.881803	0.352258	0.559139	0.463776	0.458391	0.656259	0.559432	0.635702	0.617131	1.21911	1.07354	1.3026	1.19842	1.32159	0.393082	0.360959	0.691877	1.15319	0.967478	1.18774	1.1028	1.32827	1.30154	0.840764	1.15686	0.586085	0.853955	1.17399	0.871343	1.08671	0.698719	1.14459	0.976675	0.277649	0.26348	0.241212	0.26078	0.218149
713						228.04	133.061	POS	0.0605355	0.0535215	0.0401934	0.0514168	0.0579133	0.109202	0.0689497	0.0786885	0.0501742	0.0772576	0.08289	0.0701073	0.406859	0.380041	0.39653	0.394477	0.718821	0.652922	0.460571	0.610771	0.59038	0.430021	0.581229	0.533877	1.13487	0.88559	0.634748	0.885068	0.637713	0.953941	1.20696	0.932871	1.01265	0.848215	0.863372	0.908079	0.0493736	0.0303869	0.0534549	0.0444051	0.0210362
714						212.296	132.077	POS	16.3885	33.8411	15.3593	21.863	14.661	19.2409	18.6935	17.5318	17.9704	19.9458	19.196	19.0374	4.8016	4.96311	5.46064	5.07512	7.03355	6.21907	5.37364	6.20875	5.9397	4.93987	5.42539	5.43499	7.98007	7.98743	8.76289	8.24346	7.84428	10.249	8.85484	8.98272	9.47222	8.8586	9.53236	9.28773	19.2643	17.1135	16.579	17.6522	14.1705
716						115.915	137.046	POS	4.83426	1.76534	3.21078	3.27013	2.10404	3.78613	2.1718	2.68732	2.74585	4.87349	3.87605	3.8318	5.80784	4.18747	3.96897	4.65476	1.7713	6.7199	6.07409	4.8551	6.75974	3.11881	5.0199	4.96615	9.95669	9.10221	7.97829	9.0124	4.47763	8.70618	8.24351	7.14244	8.56871	1.49882	7.85666	5.97473	2.45829	1.9464	1.96467	2.12312	1.00603
717						193.121	114.056	NEG	0.148867	0.189213	0.161547	0.166542	0.187396	0.304456	0.299218	0.26369	0.14294	0.176629	0.274226	0.197932	0.985506	1.12846	1.20644	1.1068	2.28858	1.73265	1.14655	1.72259	2.08202	0.978555	1.3928	1.48446	2.37696	2.1045	1.45925	1.98024	1.44175	2.35711	2.61809	2.13898	2.48157	2.04394	2.19937	2.24163	0.244498	0.16108	0.179322	0.194967	0.197986
718						284.688	348.071	POS	0.520987	0.591233	0.295195	0.469138	0.0904523	0.185005	0.151743	0.1424	0.114522	0.152681	0.0872819	0.118162	0.129581	0.132201	0.139097	0.133626	0.0137371	0.0369141	0.0424581	0.0310364	0.0404629	0.262122	0.124879	0.142488	0.0321428	0.0303553	0.0360641	0.0328541	0.0359228	0.0459912	0.0487281	0.0435474	0.0428062	0.0195635	0.0249597	0.0291098	0.0509567	0.0692209	0.0640592	0.0614123	0.0393116
719						138.389	153.041	POS	0.00220165	0.001563	0.00434952	0.00270472	0.00759447	0.0132955	0.00755384	0.00948129	0.0032791	0.00327235	0.00567181	0.00407442	0.0555823	0.0225475	0.0372802	0.03847	0.106761	0.123432	0.142166	0.124119	0.0786791	0.0658645	0.0715469	0.0720302	0.0431914	0.0235808	0.029871	0.0322144	0.0469844	0.107662	0.128076	0.0942408	0.105026	0.0429291	0.0964524	0.0814692	0.000822602	0.00115692	0.00245659	0.00147871	0.00188581
720						194.895	153.041	POS	0.00117163	6.28562e-05	0.00582134	0.00235194	0.0085462	0.00809185	0.00819989	0.00827931	0.0028118	0.00296201	0.00827848	0.0046841	0.0874061	0.13754	0.189961	0.138303	0.0754461	0.0626003	0.0707211	0.0695892	0.0725826	0.257594	0.243886	0.191354	0.0272992	0.0144676	0.0190901	0.0202856	0.0251506	0.0516846	0.0477815	0.0415389	0.045109	0.0181707	0.0372733	0.0335177	0.00264424	0.00380495	0.00203037	0.00282652	0.00112465
721						254.915	608.091	POS	0.0226628	0.00264315	0.0093325	0.0115461	0.024716	0.0283194	0.0301699	0.0277351	0.0339837	0.0512026	0.033518	0.0395681	0.215242	0.223731	0.198249	0.212407	0.0897731	0.00807386	0.00656214	0.034803	0.1028	0.272	0.103746	0.159515	0.00206651	0.0101814	0.0189416	0.0103965	0.0114407	0.00134852	3.42819e-05	0.0042745	0.00119281	0.00635354	0.00227721	0.00327452	0.0526692	0.0506266	0.0453294	0.0495418	0.0365719
722						215.664	688.157	POS	0.00045852	6.28562e-05	0.000666443	0.00039594	0.00091556	2.32198e-05	0.0131527	0.00469717	0.00568775	0.00520923	0.00676236	0.00588644	0.092549	0.0950397	0.10191	0.0964996	0.0386832	0.0165159	0.0166316	0.0239436	0.053703	0.136683	0.0723658	0.0875838	0.00104432	0.0029574	0.00455422	0.00285198	3.2968e-05	0.00161262	0.00115211	0.000932564	0.00416997	0.00447338	0.0023872	0.00367685	0.00272616	2.37676e-05	0.00183391	0.00152794	0.000733115
723						281.846	689.212	POS	0.00182449	0.000418595	0.000181664	0.000808251	0.00114228	2.32198e-05	0.000729448	0.000631648	0.00191975	0.00274095	0.00480045	0.00315372	0.324911	0.305399	0.16722	0.265843	0.310595	0.00251915	0.00123856	0.104784	0.278733	0.232212	0.0426415	0.184529	0.00154971	0.000688675	0.00197843	0.00140561	0.00253496	0.00097338	0.00123396	0.00158077	0.00226888	0.000381721	0.00150841	0.00138634	0.000215975	0.0068978	2.3787e-05	0.00237919	0.00149201
725						260.03	489.115	POS	0.0691987	0.0204139	0.0565221	0.0487116	0.0732882	0.129587	0.149574	0.117483	0.101201	0.109892	0.17853	0.129874	0.182067	0.281213	0.313093	0.258791	0.112966	0.0236834	0.0469185	0.0611894	0.104257	0.543263	0.319031	0.322184	0.0159909	0.0336749	0.0500762	0.0332473	0.019998	0.00699887	0.00313694	0.0100446	0.0122488	0.0165046	0.0130261	0.0139265	0.0731981	0.0824402	0.0751928	0.0769437	0.0335553
726						143.142	124.039	POS	0.00801167	0.023459	0.0060412	0.0125039	0.00536932	0.00581226	0.00576949	0.00565036	0.0585035	0.0931838	3.19558	1.11576	0.0221824	0.0227245	0.0312289	0.0253786	0.0182011	0.0135066	0.01099	0.0142326	0.495888	3.70858	3.9542	2.71956	0.0282975	0.00706907	0.00933042	0.014899	0.0131452	0.00422777	0.00809103	0.00848799	0.0175639	0.00875427	0.013086	0.0131347	0.00674129	0.00292785	0.00606866	0.00524594	0.00549947
727						282.307	613.159	POS	0.336601	0.226761	0.282282	0.281881	0.231026	0.348934	0.296985	0.292315	0.296905	0.548859	0.534697	0.460153	2.78489	3.2834	2.49356	2.85395	3.25372	1.82817	1.53836	2.20675	3.45009	3.22155	3.17747	3.28304	0.0248812	0.0181388	0.00925852	0.0174262	0.0417132	0.0284653	0.0387883	0.0363223	0.0622745	0.0160494	0.0144173	0.0309137	0.191357	0.292635	0.263285	0.249092	0.122691
728						263.984	527.159	POS	0.00718911	0.00155516	0.000338109	0.00302746	0.00773981	0.00497356	0.0141788	0.00896406	0.0151117	0.0133865	0.0255347	0.018011	0.932549	0.921452	0.87714	0.91038	1.19088	0.0104817	0.00688043	0.402747	1.12638	0.867034	0.776055	0.923157	0.0126188	0.016618	0.016113	0.0151166	0.0436612	0.0169163	0.0194672	0.0266816	0.0175733	0.0155605	0.0132003	0.0154447	0.00175263	0.0347012	0.00703686	0.0144969	0.0153729
729						277.686	387.118	NEG	0.00637052	0.00353756	0.00746414	0.00579074	0.00790156	0.00951683	0.0120201	0.00981284	0.0110131	0.00800873	0.0109799	0.0100005	0.0205591	0.0293923	0.0256247	0.025192	0.0171946	0.0201837	0.0192518	0.0188767	0.0295034	0.0258388	0.030665	0.0286691	0.0776938	0.0670202	0.115639	0.0867842	0.113331	0.0944811	0.0734905	0.0937674	0.100874	0.0823574	0.0948609	0.0926974	0.00860427	0.00186445	0.00207361	0.00418078	0.00168275
730						233.484	190.071	POS	0.000206375	0.00441496	0.00104326	0.0018882	0.00116093	0.000626772	0.000615785	0.000801164	0.00139474	0.000410646	0.000869862	0.00089175	0.11114	0.0368807	0.0283592	0.0587933	0.168552	0.102543	0.167699	0.146265	0.0821706	0.0461197	0.0418684	0.0567196	0.00146147	3.19665e-05	0.0211143	0.00753593	0.00372327	0.0024437	0.0143402	0.00683572	0.00989175	0.000890577	0.0125711	0.00778448	0.0323688	0.0203669	0.0349026	0.0292128	0.0337536
731						199.235	150.059	POS	0.00665283	0.00939152	0.00686211	0.00763549	0.0103668	0.00782885	0.00745038	0.00854866	0.0222255	0.00944449	0.0106803	0.0141168	0.0299689	0.0326427	0.0337698	0.0321271	0.0682868	0.106266	0.0494025	0.0746518	0.0553025	0.0289518	0.0407429	0.0416657	0.112232	0.0841022	0.0402056	0.0788465	0.0162753	0.0883164	0.0997826	0.0681247	0.110282	0.120443	0.04671	0.0924784	0.00918193	0.0015493	0.005289	0.00534008	0.0100721
733						81.8957	136.062	POS	3.09969	2.58836	8.00287	4.56364	3.16447	3.79134	4.11345	3.68975	0.943229	1.56212	7.3888	3.29805	1.47402	1.38166	0.893078	1.24959	0.270035	0.678686	1.15223	0.700316	0.512346	1.07026	1.10862	0.897076	0.333317	0.706782	0.541049	0.527049	0.388421	1.24451	0.510375	0.714435	1.48007	0.233317	0.536709	0.750031	2.4033	3.28451	3.40823	3.03201	0.95829
734						183.686	166.087	POS	0.0846387	0.208516	0.0795349	0.12423	0.105509	0.141703	0.109462	0.118891	0.116022	0.112641	0.109195	0.112619	0.245521	0.281863	0.28804	0.271808	0.406852	0.2784	0.21974	0.301664	0.45672	0.262548	0.399058	0.372775	0.444226	0.332605	0.218862	0.331898	0.264927	0.358597	0.48664	0.370054	0.255021	0.438115	0.212608	0.301914	0.10453	0.0945586	0.0882742	0.0957877	0.0635538
735						200.875	102.056	NEG	0.0209766	0.0073004	0.00915628	0.0124777	0.0102117	0.0187549	0.0274642	0.0188103	0.00990417	0.0147105	0.0190109	0.0145419	0.0609692	0.062715	0.0700993	0.0645945	0.0565151	0.108058	0.143709	0.102761	0.101147	0.0776525	0.127554	0.102118	0.0421335	0.0403493	0.0413944	0.0412924	0.0285261	0.0646992	0.0256166	0.039614	0.0598814	0.034574	0.0575156	0.050657	0.0198833	0.0178747	0.0106725	0.0161435	0.020689
737						250.311	558.066	NEG	0.191601	0.012623	0.0092314	0.0711516	0.235892	0.0235172	0.396009	0.218473	0.143129	0.20228	0.22739	0.190933	0.544013	1.15657	1.11206	0.937549	0.0102541	0.00224445	0.00259313	0.00503057	0.0046022	3.75677	0.228803	1.33006	0.00488422	0.00946778	0.0292867	0.0145462	0.0109991	0.00955849	0.00572236	0.00875997	0.0134334	0.00351516	0.00508715	0.00734522	0.00408204	0.0331075	0.0150397	0.0174098	0.0108508
738						203.521	146.081	POS	0.00141572	0.00395241	0.00141302	0.00226038	0.00256227	0.00402041	0.00574075	0.00410781	0.00257686	0.00630454	0.0062109	0.00503077	0.0390486	0.0505323	0.0500074	0.0465294	0.0534119	0.0560589	0.0399818	0.0498175	0.0861679	0.0768135	0.058126	0.0737024	0.00522598	0.00856445	0.00870822	0.00749955	0.0166817	0.0159567	0.00796995	0.0135361	0.0145365	0.0094478	0.0129977	0.0123273	0.00505838	0.0035124	0.00387555	0.00414878	0.00278008
739						220.094	76.0396	POS	0.0200372	0.0213868	0.0183436	0.0199225	0.023011	0.0221184	0.0193531	0.0214942	0.0193673	0.0243916	0.0261756	0.0233115	0.185005	0.217201	0.175	0.192402	0.319338	0.253693	0.177319	0.250116	0.248791	0.188553	0.213322	0.216889	0.510933	0.426027	0.487586	0.474849	0.371553	0.43077	0.383325	0.395216	0.47944	0.3882	0.452597	0.440079	0.0784743	0.0507477	0.055294	0.0615053	0.0463578
740						289.071	851.266	POS	0.000171605	0.0025011	0.000397136	0.00102328	0.00047588	2.32198e-05	0.00113248	0.000543859	0.00102225	0.000536599	0.00017665	0.0005785	0.0714352	0.0669433	0.0296439	0.0560075	0.079224	2.98917e-05	2.91945e-05	0.0264277	0.0652228	0.0586295	0.0180973	0.0473165	0.000836204	0.00030554	3.24336e-05	0.000391393	0.000475628	0.000504551	0.00158066	0.000853614	0.000494465	0.000744512	0.000482638	0.000573871	0.00195985	0.000389172	2.3787e-05	0.000790936	0.000339928
741						84.1901	113.035	POS	0.241481	6.28562e-05	0.17365	0.138398	0.0657651	0.156374	0.0379973	0.0867122	2.38377e-05	0.293972	0.187181	0.160393	1.60928	1.70383	0.97285	1.42865	1.79982	0.11773	2.91945e-05	0.639193	1.74771	1.13811	1.02259	1.3028	1.64681	1.81127	1.99653	1.8182	1.7233	1.22821	0.919069	1.29019	1.3258	1.43222	1.06187	1.2733	0.234391	0.278507	0.310419	0.274439	2.2082e-05
742						84.356	410.327	POS	0.638748	0.183271	0.0231218	0.281714	0.0105422	0.052681	0.0205175	0.0279136	2.38377e-05	0.0141509	0.00675993	0.00697823	2.68293e-05	0.0517585	0.00443284	0.0187394	3.0127e-05	0.122686	0.00471624	0.0424773	0.00169577	0.0131331	2.75096e-05	0.00495212	0.0522111	0.0493085	0.0186014	0.0400404	0.00729194	0.00166842	0.00224802	0.00373613	0.0065841	0.032925	0.00204986	0.013853	2.54349e-05	0.000776545	2.3787e-05	0.000275256	2.2082e-05
743						184.081	126.022	POS	9.83611	14.0901	9.01726	10.9812	9.28871	13.0408	11.5503	11.2933	10.7507	12.5037	11.6648	11.6397	9.3608	8.10801	9.4361	8.9683	12.7602	11.7464	9.78618	11.4309	11.7859	9.13847	9.81243	10.2456	8.96012	9.55259	9.84847	9.45373	9.79836	12.0698	8.16817	10.0121	10.2294	9.75683	9.94701	9.97776	5.49708	5.70833	5.32015	5.50852	3.72303
744						359.474	347.039	NEG	0.0172235	0.0471164	0.013973	0.0261043	0.0161865	0.0170584	0.0127119	0.0153189	0.0172402	0.0150337	0.0118766	0.0147168	0.0129388	0.0102843	0.0128074	0.0120101	0.0111859	0.0109818	0.0112232	0.0111303	0.0118879	0.011618	0.0115752	0.0116937	0.0127834	0.0101601	0.011851	0.0115982	0.0121631	0.0142074	0.0120264	0.012799	0.00898984	0.0105206	0.0106934	0.010068	0.0132895	0.0120596	0.0128067	0.0127186	0.0137043
745						126.832	190.055	NEG	0.657703	0.7655	0.543442	0.655548	0.620792	0.665201	0.904044	0.730012	0.656402	0.611542	0.896858	0.721601	0.657973	0.753648	1.28474	0.898787	1.21976	0.773203	1.10779	1.03358	0.757311	2.20525	1.70984	1.55747	0.753174	0.486535	1.36643	0.868715	1.34331	0.627215	1.07661	1.01571	0.583423	0.478611	0.649914	0.570649	0.788389	0.450778	0.58021	0.606459	0.550119
746						168.574	130.088	NEG	0.899106	0.462797	0.809111	0.723671	1.10758	1.59248	1.54891	1.41632	1.10067	1.25237	1.29888	1.21731	4.64466	5.47152	5.90022	5.3388	9.23707	8.20587	5.3164	7.58644	8.12723	5.56227	7.00452	6.89801	7.69153	6.74355	4.65202	6.36237	5.76788	7.79869	9.57344	7.71334	8.08398	6.95406	6.62981	7.22262	0.854412	0.523924	0.58586	0.654732	0.648353
747						226.483	310.113	POS	0.00501152	0.00422742	0.00685269	0.00536388	0.00659893	0.00620137	0.00658972	0.00646334	0.005006	0.0072198	0.0088484	0.00702473	0.0139099	0.00988247	0.012083	0.0119585	0.0388733	0.0327008	0.0176385	0.0297375	0.0280106	0.0271035	0.0262931	0.0271357	0.000400881	0.00313675	0.00320265	0.00224676	0.02692	0.0148836	0.0171471	0.0196503	0.0115737	0.00958853	0.0103452	0.0105025	0.0561948	0.045044	0.0460823	0.049107	0.0213274
748						213.714	112.052	NEG	0.284127	0.501614	0.265479	0.350407	0.264429	0.340871	0.363417	0.322906	0.340529	0.380389	0.392659	0.371192	0.0605838	0.0421972	0.0556222	0.0528011	0.0542188	0.0514018	0.0573738	0.0543315	0.0338963	0.0764847	0.0656365	0.0586725	0.077484	0.059559	0.0477422	0.0615951	0.0751163	0.0793553	0.0701471	0.0748729	0.0774232	0.0726726	0.0678933	0.072663	0.252448	0.211566	0.215913	0.226642	0.169098
750						255.773	662.102	NEG	0.00578893	0.00169228	0.00611909	0.00453343	0.00513038	0.00729053	0.00836508	0.00692867	0.00370059	0.00683473	0.00559485	0.00537672	0.043377	0.0655518	0.0672242	0.0587176	0.0627232	0.0407287	0.038755	0.0474023	0.0706406	0.0812623	0.0881974	0.0800334	0.0192599	0.014602	0.035052	0.0229713	0.0121035	0.00797429	0.0062385	0.00877211	0.0202321	0.0165381	0.0179456	0.0182386	0.010513	0.0219393	0.0143927	0.015615	0.00455318
751						273.556	283.019	POS	0.0988143	0.0740637	0.02428	0.0657193	0.0376338	0.0321793	0.102349	0.0573874	0.298711	0.229965	0.0446646	0.191113	0.12937	0.0725095	0.036228	0.0793692	0.0415705	0.00555619	0.00468708	0.0172712	0.0618049	0.0761254	0.0767463	0.0715589	0.0307831	0.0143311	0.00549534	0.0168699	0.00901731	0.0262595	0.00643984	0.0139055	0.0232734	0.03241	0.0255981	0.0270938	0.00931205	0.00401368	0.00319787	0.00550787	0.0098966
752						29.0287	274.274	POS	0.756778	1.5098	0.898433	1.055	0.795916	0.712393	0.681006	0.729772	0.619058	0.846757	0.875044	0.780287	1.19438	1.07473	0.942528	1.07055	1.21781	1.51549	1.14815	1.29382	0.395354	0.461985	0.515455	0.457598	0.483122	0.46937	0.477675	0.476722	0.362443	0.291902	0.444202	0.366182	0.390041	0.757152	0.545219	0.564138	0.722224	1.03641	0.734704	0.831112	0.794429
754						188.948	128.036	NEG	0.179592	0.556613	0.159711	0.298639	0.136711	0.186154	0.134012	0.152292	0.144695	0.170752	0.189938	0.168461	0.433759	0.50875	0.256052	0.399521	0.417518	0.354646	0.291377	0.354514	0.369797	0.294867	0.374091	0.346252	1.16083	0.699087	0.9393	0.933073	0.480469	0.631158	0.494323	0.535317	0.498283	0.543609	0.588375	0.543422	0.484566	0.401851	0.438869	0.441762	0.62599
755						111.003	162.042	NEG	0.00230299	0.000128832	0.00290478	0.00177887	0.00309966	0.00905906	0.00614743	0.00610205	4.00436e-05	0.00261673	0.00902451	0.00389376	2.70504	3.05361	3.2681	3.00892	2.11213	1.70858	1.71614	1.84562	2.98192	2.67751	3.50139	3.05361	1.08591	1.1412	1.02837	1.08516	0.838615	0.754055	0.409165	0.667278	0.872714	0.976041	0.797477	0.882077	0.0392997	0.0518849	0.0264017	0.0391954	0.0363518
756						147.614	407.281	NEG	0.0217629	0.0078554	0.0021815	0.0105999	0.0197384	0.0473446	0.0870591	0.0513807	4.00436e-05	0.00127014	0.00243485	0.00124834	0.0306036	0.143566	0.0728693	0.0823464	0.0207962	0.550067	1.60694	0.725934	0.0625805	0.0357729	0.0239987	0.040784	0.0156686	0.000767666	0.00351106	0.0066491	0.0815051	0.106077	0.0688566	0.0854794	0.00510454	0.00379709	0.011668	0.00685654	4.00687e-05	0.000232835	4.04322e-05	0.000104445	0.00216118
757						27.2776	104.071	POS	0.0103503	0.0268127	0.0103171	0.0158267	0.0274233	0.0199206	0.0250079	0.0241173	0.0189495	0.029044	0.0196984	0.022564	0.323126	0.32372	0.489585	0.37881	0.431596	0.451914	0.342537	0.408682	0.236966	0.331916	0.273853	0.280912	0.115838	0.145426	0.147887	0.136384	0.305559	0.412456	0.226301	0.314772	0.23125	0.396591	0.262653	0.296831	0.0302494	0.0129178	0.0168058	0.019991	0.00977031
758						225.37	130.05	POS	3.70569	5.15477	3.26053	4.04033	3.01094	4.35602	3.5187	3.62855	3.79462	4.23274	4.09785	4.04174	3.18272	3.36632	3.86634	3.47179	3.6067	3.56706	2.53053	3.23476	3.06778	3.75077	3.79297	3.53717	3.0009	2.66359	2.49742	2.72064	2.22258	2.59544	2.84906	2.55569	2.69127	2.30163	2.32226	2.43839	3.66108	3.19421	3.07091	3.30873	5.32789
759						215.693	162.112	POS	34.2405	64.6883	30.8824	43.2704	28.017	35.0632	37.2876	33.4559	36.164	39.0241	35.7092	36.9658	32.9274	35.1864	36.0713	34.7284	43.727	34.8412	37.4373	38.6685	40.0252	41.1002	39.4119	40.1791	43.7765	41.7701	52.7123	46.0863	49.3336	48.468	49.0363	48.946	49.6784	43.0158	48.4042	47.0328	14.5644	15.0447	13.3488	14.3193	13.6602
760						220.238	116.071	POS	0.00726277	0.0194167	0.00338358	0.010021	0.00991821	0.00979203	0.00999024	0.00990016	0.00864663	0.00384361	0.0130486	0.00851294	0.0484087	0.0633359	0.0551976	0.0556474	0.103189	0.0668928	0.0459863	0.0720227	0.0992766	0.0505473	0.0544632	0.0680957	0.111268	0.105006	0.0789526	0.0984091	0.0691801	0.108746	0.387493	0.188473	0.113117	0.100108	0.0998185	0.104348	0.0158596	0.012247	0.0149745	0.0143604	0.0143032
761						225.786	147.076	POS	9.31665	12.6563	7.94701	9.97331	7.27276	10.5827	8.68131	8.8456	9.10858	10.372	10.5058	9.99546	7.71676	8.46388	9.34587	8.50884	9.0818	8.26561	6.1487	7.83204	7.7301	9.36719	9.27695	8.79141	7.09938	6.40831	6.04139	6.51636	5.13786	5.93255	6.75566	5.94202	6.49007	5.49671	5.38997	5.79225	8.85201	7.71629	7.20219	7.9235	13.0771
763						194.541	104.107	POS	0.0497059	0.0783587	0.0548256	0.0609634	0.0421518	0.0460337	0.0364768	0.0415541	0.183164	0.0489183	0.0472785	0.0931203	0.112567	0.139265	0.124789	0.12554	0.247103	0.197795	0.184154	0.209684	0.129896	0.133293	0.152518	0.138569	0.890722	0.814058	1.38929	1.03136	0.602532	0.799176	0.769229	0.723646	0.896988	0.642726	0.847738	0.795817	0.296994	0.137212	0.135925	0.190044	0.0881019
764						359.392	88.0758	POS	0.0321312	0.0702268	0.0254824	0.0426135	0.028143	0.0300537	0.0263561	0.0281842	2.38377e-05	0.0293956	0.0293672	0.0195956	0.0341435	0.0303767	0.0305669	0.0316957	0.0358728	0.0365305	2.91945e-05	0.0241442	0.0331155	0.0324274	0.0351081	0.0335503	0.0400591	0.0419297	0.0398291	0.040606	0.041354	0.0425561	0.0449432	0.0429511	0.0412503	0.0385553	0.0385931	0.0394662	0.029028	0.0324458	0.0260417	0.0291718	0.0257246
765						231.522	118.086	POS	0.0106694	0.0240344	0.0105381	0.0150806	0.0132756	0.0132261	0.0117609	0.0127542	0.00975791	0.0117484	0.0149142	0.0121402	0.0807798	0.0656747	0.0342484	0.0602343	0.1719	0.120949	0.19426	0.162369	0.0920575	0.0694342	0.0797893	0.080427	0.0476033	0.0386695	0.0452518	0.0438415	0.0784767	0.0554505	0.0716981	0.0685417	0.0679441	0.0513031	0.0577443	0.0589972	0.0190423	0.0143889	0.0159926	0.0164746	0.0200825
769						35.5445	170.097	POS	0.00573272	6.28562e-05	0.0146366	0.00681073	0.00227671	0.00799293	0.00695335	0.005741	0.00936843	0.010931	0.0126543	0.0109846	0.0174457	0.00279224	0.00631356	0.00885048	0.0103513	0.017863	0.014776	0.0143301	0.0190496	0.00223624	0.0114308	0.0109055	0.0142967	0.0126915	0.020028	0.0156721	0.0169407	0.0166168	0.0204564	0.0180046	0.0186854	0.0170394	0.0183834	0.0180361	0.0162599	0.0136404	0.0153835	0.0150946	0.00834495
770						261.776	347.04	NEG	5.17702	4.26991	0.343017	3.26331	1.48344	1.28578	1.60531	1.45818	8.39707	7.98916	3.59702	6.66109	0.112742	0.0863951	0.105794	0.101644	0.015204	0.017904	0.037692	0.0236	0.0128366	0.498798	0.218576	0.243403	0.0523045	0.150018	0.337584	0.179969	0.217801	0.0665109	0.123857	0.136056	0.041626	0.104775	0.0939249	0.0801086	0.151293	0.0668216	0.151598	0.123237	0.0622266
771						260.512	133.015	NEG	0.775478	1.0615	0.66634	0.834439	0.605595	1.11339	1.17342	0.964137	0.766079	0.894622	0.98859	0.883097	0.836735	0.61356	0.485983	0.645426	2.23599	0.674431	0.567185	1.1592	2.13207	1.9946	0.958605	1.69509	0.715615	0.496027	0.442093	0.551245	0.606183	0.720113	0.799482	0.708593	0.625648	0.480374	0.513932	0.539985	0.534782	0.553184	0.663387	0.583784	0.457482
772						27.4506	177.041	NEG	0.0438284	0.0630504	0.0331717	0.0466835	0.0413297	0.065654	0.0279126	0.0449654	0.0381392	0.0684988	0.0558785	0.0541722	0.0708095	0.0686354	0.0751428	0.0715292	0.13714	0.0569626	0.0601856	0.0847628	0.0820925	0.135877	0.0801446	0.0993714	0.0931306	0.0709602	0.132662	0.0989175	0.0912326	0.0810569	0.123946	0.0987452	0.0665586	0.0232037	0.102336	0.0640328	0.208239	0.342527	0.208453	0.253073	0.119372
773						237.688	128.036	NEG	0.320103	0.118185	0.168626	0.202304	0.137197	0.227171	0.194167	0.186178	0.282613	0.374876	0.304675	0.320721	0.255856	0.27411	0.193821	0.241263	0.578086	0.358789	0.278199	0.405024	0.407099	0.238329	0.239887	0.295105	0.875512	0.768965	0.935542	0.860006	0.661812	0.734777	0.657821	0.684803	0.889932	0.658265	0.815388	0.787862	0.69719	0.434102	0.401005	0.510766	0.32234
775						11.487	121.03	NEG	0.0195583	0.0577896	0.0206974	0.0326818	0.017696	0.0209073	0.0220133	0.0202055	0.0206626	0.0220521	0.0225876	0.0217674	0.0182861	0.0238309	0.0233979	0.0218383	0.0189612	0.0182313	0.02139	0.0195275	0.0237219	0.0192476	0.0191057	0.0206918	0.0189203	0.017568	0.0177619	0.0180834	0.0177207	0.0195501	0.0250087	0.0207598	0.0195968	0.0178956	0.018814	0.0187688	0.0247154	0.0197803	0.0217873	0.0220943	0.0224119
776						50.7036	151.062	NEG	0.0617903	0.074949	0.0544674	0.0637356	0.047286	0.0527085	0.0512659	0.0504201	0.0423987	0.0612925	0.0663587	0.0566833	0.0547869	0.0533125	0.0530272	0.0537089	0.0460229	0.0497239	0.0379552	0.0445673	0.0531651	0.0544654	0.0500395	0.0525567	0.0361038	0.0337759	0.0275289	0.0324695	0.0215268	0.0401297	0.0438769	0.0351778	0.0492438	0.0312349	0.034877	0.0384519	0.0389255	0.0128076	0.0406731	0.0308021	0.0180392
777						225.081	175.026	NEG	0.0231756	0.0359493	0.0177238	0.0256162	0.0112192	0.0392355	0.0744952	0.04165	0.0179569	0.0271861	0.0286353	0.0245928	0.0102319	0.0143035	0.00895201	0.0111625	0.00732004	0.0072682	0.00852317	0.0077038	0.0109985	0.0127973	0.00435103	0.00938229	0.286463	0.219369	0.310203	0.272012	0.126932	0.00779461	0.11942	0.0847155	0.169409	0.213601	0.163614	0.182208	0.0424889	0.0403328	0.0400861	0.0409693	0.0292823
778						71.0681	341.111	NEG	3.94897e-05	0.000128832	3.93156e-05	6.92123e-05	3.81033e-05	3.96823e-05	3.89836e-05	3.89231e-05	4.00436e-05	0.00110445	0.000723951	0.000622816	3.89016e-05	3.71781e-05	3.82224e-05	3.81007e-05	0.000988749	3.57481e-05	3.68291e-05	0.000353775	3.69417e-05	0.000972804	3.71584e-05	0.000348968	0.00510302	0.0105134	0.00554245	0.00705297	0.116348	0.0259397	0.0385128	0.0602667	0.0254442	0.0250947	0.0146222	0.0217204	4.00687e-05	4.01331e-05	4.04322e-05	4.02113e-05	3.84356e-05
780			D	(1R,4S,7S,9S,11R)-9-Tert-butyl-7,9-dihydroxy-3,5,12-trioxatetracyclo[6.6.0.01,11.04,8]tetradecane-2,6,13-trione	2.91455	358.253	330.098	POS	0.00192119	0.00579185	0.00178982	0.00316762	0.00193742	0.00188216	0.00207246	0.00196401	0.00188722	0.00204287	0.00184773	0.00192594	0.00230435	0.00254033	0.00233369	0.00239279	0.00252204	0.0025109	0.00280909	0.00261401	0.00276165	0.00199782	0.00224761	0.0023357	0.00296611	0.00349604	0.00275453	0.00307223	0.00282735	0.003305	0.00307787	0.00307007	0.0027881	0.00307097	0.00289	0.00291636	0.00132137	0.00178354	0.00197971	0.00169487	0.000180793
782			D	2-Piperidone	-4.06833	353.498	110.06	POS	0.00188919	0.00275445	0.00162857	0.00209074	0.00172635	0.00136807	0.00186884	0.00165442	0.00193142	0.0022249	0.00215419	0.0021035	0.001368	0.00321232	0.00286175	0.00248069	0.00404128	0.00110201	0.00142895	0.00219075	0.00184625	0.00338797	0.00314583	0.00279335	0.00123141	0.0126812	0.00205949	0.00532402	0.00283464	0.00350899	0.00347547	0.00327303	0.00381302	0.00137574	0.000960469	0.00204975	0.00183552	0.00192102	0.00221079	0.00198911	0.00177734
783			D	5-O-Methylvisamminol	-12.4698	352.701	296.046	POS	0.0134329	0.0268679	0.00697464	0.0157585	0.00689942	0.00736212	0.00899443	0.00775199	0.0104085	0.00857219	0.00754796	0.00884289	0.00923092	0.012549	0.00544311	0.00907434	0.0121638	0.00862513	0.00884429	0.00987775	0.0105758	0.00882913	0.00858246	0.00932912	0.0138845	0.00871991	0.00924969	0.010618	0.0144248	0.0139043	0.0110546	0.0131279	0.0177404	0.0124196	0.00819708	0.0127857	0.0227459	0.0158318	0.013545	0.0173742	0.0121633
784			D	Solasodine	1.28454	348.707	419.317	POS	0.00670641	0.0192008	0.0061637	0.0106903	0.00493427	0.00503009	0.00926319	0.00640918	0.00602084	0.00658422	0.00557737	0.00606081	0.00736867	0.00627282	0.0062492	0.00663023	0.00679495	0.00742446	0.00774473	0.00732138	0.0067776	0.00620406	0.0155578	0.00951317	0.00454037	0.00869608	0.00720257	0.00681301	0.00834276	0.0104652	0.00839626	0.00906807	0.00733097	0.00693716	0.00811934	0.00746249	0.00706132	0.00602485	0.00647539	0.00652052	0.00522926
787			D	Poncirin	10.7624	346.856	600.507	POS	0.0054158	0.0917568	0.00565678	0.0342765	0.0211226	0.00527974	0.0237187	0.016707	0.0525492	0.00139612	0.00507258	0.0196726	0.00594864	0.00711258	0.00728489	0.00678204	0.00713167	0.00698686	0.0073569	0.00715848	0.00704214	0.00678743	0.00745369	0.00709442	0.00912656	0.00848604	0.00801463	0.00854241	0.00815674	0.00881641	0.00769304	0.00822206	0.00890383	0.00873825	0.00829237	0.00864482	0.00480457	0.00551705	0.00636228	0.0055613	0.00471797
789			D	4-Hydroxy-4-methyltetrahydro-2H-pyran-2-one/DL-Mevalonolactone	-0.95061	328.156	140.002	POS	0.0505885	0.135957	0.0426401	0.0763951	0.044075	0.0463579	0.0478106	0.0460812	0.0464585	0.0495106	0.042151	0.04604	0.0533848	0.0604011	0.0537825	0.0558561	0.0649261	0.0716816	0.0580894	0.064899	0.054795	0.0520733	0.0534491	0.0534391	0.0688	0.0606976	0.0624344	0.0639774	0.0613207	0.0743497	0.0801609	0.0719438	0.081764	0.0745502	0.0687179	0.0750107	0.0665751	0.0543313	0.0695858	0.0634974	0.0518312
790			D	(1R,4S,7S,9S,11R)-9-Tert-butyl-7,9-dihydroxy-3,5,12-trioxatetracyclo[6.6.0.01,11.04,8]tetradecane-2,6,13-trione	-12.9998	328.005	330.098	POS	0.0141846	0.0427365	0.00781682	0.0215793	0.0134326	0.0133146	0.0132055	0.0133176	0.015072	0.0147683	0.0115208	0.0137871	0.0152665	0.0211236	0.0152118	0.0172007	0.0195824	0.0160953	0.01598	0.0172192	0.0199186	0.0105034	0.0151452	0.0151891	0.018476	0.0106825	0.0169108	0.0153564	0.0187203	0.0233473	0.0195199	0.0205292	0.0169613	0.0179256	0.0168179	0.0172349	0.0130991	0.0151629	0.0138762	0.0140461	0.0108866
793			D	N-Acetyl-Neuraminic acid	-0.353859	325.698	315.087	POS	0.024672	0.053768	0.0237797	0.0340733	0.00110077	0.0222311	0.0170984	0.0134768	0.0151986	0.0189623	0.0106776	0.0149462	0.0203141	0.0272883	0.0203082	0.0226369	0.0205702	0.0202512	0.00467584	0.0151657	0.00991653	0.018165	0.0266497	0.0182438	0.0227395	0.0115228	0.0197589	0.0180071	0.0237969	0.010518	0.026284	0.0201996	0.0234039	0.0241065	0.0225624	0.0233576	0.014235	0.0173813	0.00784183	0.0131527	0.0108823
795			D	Spaglumic acid	20.8786	324.222	310.131	POS	0.0052324	0.0138488	0.00491441	0.00799854	0.0048793	0.00476135	0.00522851	0.00495639	0.00530205	0.00541304	0.00336167	0.00469225	0.0113133	0.0127031	0.00426675	0.00942773	0.00678831	0.0069872	0.00653756	0.00677102	0.00688354	0.00834963	0.0058927	0.00704195	0.00803272	0.00711948	0.00780215	0.00765145	0.00743449	0.00737817	0.00762203	0.00747823	0.00792709	0.00704485	0.00773829	0.00757008	0.00648269	0.00621097	0.00581588	0.00616985	0.00598204
796			D	Glycitein	-22.5394	322.355	289.072	POS	0.0622281	0.177701	0.0590057	0.0996449	0.055847	0.0606919	0.0568665	0.0578018	0.061433	0.0628896	0.0531155	0.059146	0.067632	0.066811	0.0665691	0.067004	0.0679844	0.0720119	0.074027	0.0713411	0.116078	0.062835	0.0658897	0.0816007	0.0847802	0.0754387	0.0746625	0.0782938	0.0806135	0.0912042	0.0341588	0.0686588	0.0585338	0.0777957	0.0312438	0.0558578	0.0626651	0.0546352	0.0564217	0.0579073	0.0509551
799			D	Isobutyrylglycine	-0.0315523	321.022	194.998	POS	0.00102578	0.00295474	0.00111083	0.00169712	0.000879656	0.00124404	0.000903987	0.00100923	0.000773656	0.00104965	0.000758918	0.00086074	0.0014233	0.00128542	0.00125122	0.00131998	0.00110981	0.00123312	0.00104668	0.00112987	0.00182746	0.00111642	0.00120757	0.00138382	0.00136347	0.00133887	0.00111947	0.00127393	0.00123562	0.0014426	0.00134987	0.0013427	0.00139923	0.00142125	0.00143333	0.00141794	0.000956808	0.00127511	0.000925645	0.00105252	0.00107296
800			D	Denudatine	10.0473	320.754	349.056	POS	0.0339838	0.0225738	0.0007256	0.0190944	0.00797528	0.00317466	0.00965861	0.00693618	0.0587712	0.0412075	0.0247174	0.0415654	0.00591925	0.00561456	0.00543263	0.00565548	0.00271759	0.00295538	0.00330559	0.00299286	0.00280176	0.0110429	0.00865225	0.00749898	0.00458805	0.00359654	0.00384693	0.00401051	0.0109283	0.00432436	0.0066717	0.00730811	0.00469163	0.00471319	0.0012328	0.00354588	0.00320603	0.00239746	0.00350295	0.00303548	0.00168827
801			D	L-Threonic acid	8.46488	320.693	143.082	POS	0.0016722	0.00276416	0.00130684	0.0019144	0.00118621	0.00140846	0.00179343	0.0014627	0.00143849	0.00148536	0.00144543	0.00145643	0.00173277	0.00193685	0.00206772	0.00191245	0.00215346	0.00292055	0.00233814	0.00247072	0.00226814	0.00169561	0.0021983	0.00205402	0.00306174	0.0029413	0.0029689	0.00299064	0.00201442	0.00263536	0.00288396	0.00251124	0.00255505	0.00249438	0.0025521	0.00253384	0.00130766	0.00215285	0.00157841	0.00167964	0.00115745
802			D	Solasodine	2.2424	320.135	419.317	POS	0.00262947	0.00723683	0.00250195	0.00412275	0.00222343	0.00418272	0.00265508	0.00302041	0.00363777	0.00266634	0.00310675	0.00313695	0.00336933	0.00383002	0.00251715	0.00323883	0.00333567	0.00427555	0.00341683	0.00367602	0.00241428	0.00295231	0.00415041	0.00317233	0.00453552	0.00337671	0.00368065	0.00386429	0.00343823	0.00704903	0.00366842	0.00471856	0.00332187	0.00357008	0.00286171	0.00325122	0.00205567	0.00299908	0.00234588	0.00246688	0.00138693
804			D	Dihydropinosylvin	-21.133	319.441	220.925	POS	0.017969	0.0456323	0.0189329	0.0275114	0.0170185	0.0220482	0.0289463	0.022671	0.0108408	0.0160454	0.00894953	0.0119452	0.0226395	0.0237503	0.0325596	0.0263164	0.0256171	0.037402	0.0173337	0.0267843	0.021958	0.020801	0.0243989	0.022386	0.0285409	0.0162954	0.0280901	0.0243088	0.0260989	0.0217329	0.0421201	0.029984	0.0439234	0.0254348	0.00751808	0.0256254	0.0129309	0.0112678	0.0297589	0.0179858	0.0151643
807			D	D-Mannosamine	-0.413835	315.947	186.099	POS	0.00772797	0.0217788	0.00724561	0.0122508	0.00709413	0.00810808	0.00807546	0.00775922	0.00786723	0.0081923	0.00802523	0.00802825	0.00979284	0.0102989	0.0101558	0.0100825	0.0164792	0.01398	0.0108373	0.0137655	0.0120277	0.010319	0.00990276	0.0107498	0.0120133	0.0124792	0.0118102	0.0121009	0.0136286	0.0130164	0.0142203	0.0136217	0.0126413	0.0121943	0.0119236	0.0122531	0.00831948	0.0082359	0.0081289	0.00822809	0.00722109
811			D	Glycerophosphocholine	-1.29524	308.786	262.907	POS	0.0212618	0.0695993	0.0320685	0.0409765	0.0124194	0.0221434	0.0216109	0.0187246	0.020535	0.0214957	0.0214635	0.0211647	0.0252646	0.0198863	0.0269127	0.0240212	0.0213369	0.0247009	0.0252524	0.0237634	0.0479353	0.0192371	0.0216992	0.0296239	0.0312131	0.029649	0.035314	0.0320587	0.0249691	0.036635	0.0293444	0.0303162	0.0233378	0.0258537	0.0291202	0.0261039	0.0252188	0.0140934	0.0241343	0.0211488	0.0223734
815			D	Camptothecin	-1.35992	307.666	354.87	POS	0.00129855	0.00790827	0.00337466	0.00419383	0.00454623	0.00451175	0.00172181	0.00359326	0.00343117	0.00386896	0.00314702	0.00348238	0.0077823	0.00613472	0.00586556	0.00659419	0.00967063	0.0132303	0.0132751	0.0120587	0.0105851	0.00448086	0.00587843	0.00698148	0.00914788	0.00843288	0.00724209	0.00827428	0.0108063	0.00746156	0.00897225	0.00908002	0.00819377	0.0107608	0.00795447	0.00896969	0.005654	0.00482453	0.0047311	0.00506988	0.00453313
816			D	Xanthoxylin	-13.9511	307.151	202.107	POS	0.0023479	0.00699003	0.00275328	0.0040304	0.00268926	0.00231089	0.00191518	0.00230511	0.00289642	0.00242638	0.00253348	0.00261876	0.00285526	0.00301141	0.00239337	0.00275335	0.00313932	0.00237026	0.00312662	0.00287873	0.00266673	0.00201037	0.00329699	0.00265803	0.00372245	0.00254871	0.0029524	0.00307452	0.00324804	0.00342298	0.00208527	0.00291876	0.00420667	0.00271926	0.00308963	0.00333852	0.00167402	0.00207717	0.00253921	0.0020968	0.00187597
817			D	(S)-10-Hydroxycamptothecin	-2.60764	306.507	369.25	POS	0.0224627	0.0187157	0.0191103	0.0200962	0.0130077	0.0231833	0.0191477	0.0184462	0.0143289	0.0276351	0.0156093	0.0191911	0.0348839	0.0417024	0.0415358	0.039374	0.0787315	0.0619361	0.0433787	0.0613488	0.0545624	0.05951	0.0590823	0.0577182	0.103686	0.0995321	0.102542	0.10192	0.0590661	0.0743675	0.0800673	0.0711669	0.0816068	0.0696262	0.0746728	0.0753019	0.0066424	0.00520993	0.00455331	0.00546854	0.00308621
818			D	Astringin	4.74385	305.186	410.569	POS	0.00124385	0.000551618	0.000945939	0.000913802	0.00217243	0.00267393	0.00260848	0.00248495	0.00177215	0.00270455	0.00214745	0.00220805	0.0386734	0.0330399	0.0331538	0.0349557	0.0270016	0.0223612	0.0381262	0.029163	0.0406727	0.0333931	0.0315573	0.0352077	0.0136327	0.0100067	0.0089256	0.010855	0.0139933	0.0122942	0.0115667	0.0126181	0.0157786	0.0152499	0.0108194	0.0139493	2.54349e-05	0.000287943	0.000573909	0.000295762	0.000368571
819			D	Methyl (1S,4aS,8S,8aS)-3-hydroxy-1-methyl-8-[(2S,3R,4S,5S,6R)-3,4,5-trihydroxy-6-(hydroxymethyl)oxan-2-yl]oxy-1,3,4,4a,8,8a-hexahydropyrano[3,4-c]pyran-5-carboxylate	20.6647	305.186	410.904	POS	0.000351003	0.000544388	0.00067244	0.00052261	0.00147122	0.00155513	0.00130604	0.00144413	0.000744724	0.00150639	0.00152378	0.0012583	0.0241546	0.0211396	0.0199731	0.0217558	0.016438	0.0135096	0.024631	0.0181929	0.0281357	0.0212678	0.0223015	0.0239017	0.00785532	0.0071054	0.00527942	0.00674671	0.00922729	0.00814515	0.00801094	0.00846113	0.00864268	0.00889137	0.00984144	0.00912516	0.000221357	0.000259855	0.000427494	0.000302902	0.000335842
821			D	D-Mannosamine	0.21437	303.366	186.124	POS	0.00408422	0.0089925	0.00473941	0.00593871	0.00380046	0.00357002	0.00446079	0.00394375	0.00426958	0.00477983	0.00534046	0.00479662	0.00604503	0.00529748	0.00690528	0.0060826	0.014887	0.00963555	0.00801737	0.0108466	0.00681572	0.00674959	0.00576232	0.00644254	0.0152624	0.014174	0.0143433	0.0145932	0.0122683	0.00932769	0.00672451	0.00944017	0.0112467	0.00825489	0.00641014	0.00863726	0.00500376	0.00506984	0.0044752	0.0048496	0.00301795
825			D	Acadesine	-1.058	300.884	261.201	POS	2.34083e-05	6.28562e-05	0.000381479	0.000155915	0.000257976	0.000467986	0.000274218	0.000333393	2.38377e-05	0.000621231	0.000344991	0.00033002	0.00064027	0.000311476	0.000665707	0.000539151	0.00214934	2.98917e-05	0.00153059	0.00123661	0.00211338	0.00136105	0.000358021	0.00127748	0.00208878	0.0023874	0.00121055	0.00189558	0.00492414	0.00233679	0.00422531	0.00382875	0.00122363	0.00176908	0.0013971	0.00146327	0.0162294	0.0161951	0.0160044	0.0161429	0.0111337
826			D	D-Mannosamine	-2.39991	300.82	186.078	POS	0.0051108	0.0119435	0.00611109	0.00772181	0.00468487	0.00478224	0.00538238	0.00494983	0.00540498	0.00601685	0.00629397	0.00590527	0.00800966	0.0079629	0.00748945	0.00782067	0.0201551	0.0118028	0.00927254	0.0137435	0.00838964	0.00921855	0.00792848	0.00851222	0.0176407	0.0157657	0.0169061	0.0167709	0.0154682	0.0129812	0.011748	0.0133991	0.0134402	0.0665583	0.0112151	0.0304045	0.00554622	0.00667703	0.00581444	0.00601256	0.00410542
827			D	Guanosine	5.49466	300.098	288.088	POS	0.0106136	0.0353551	0.010469	0.0188126	0.00896706	0.0102424	0.00920312	0.00947086	0.011082	0.0106153	0.00908571	0.010261	0.0129601	0.0125794	0.0130247	0.0128548	0.0104197	0.00971562	0.0118858	0.0106737	0.00330683	0.0112747	0.0117644	0.008782	0.0126665	0.0118777	0.0134857	0.0126766	0.0167623	0.0138612	0.0110097	0.0138777	0.0114771	0.00385948	0.011383	0.00890653	0.00583585	0.00940627	0.0084525	0.00789821	0.000659403
828			D	D-Mannosamine	4.66863	298.856	186.099	POS	0.00911137	0.00614449	0.00928578	0.00818055	0.00626306	0.00626444	0.00816887	0.00689879	0.00921617	0.00963277	0.010505	0.00978464	0.00613822	0.011946	0.0133389	0.0104744	0.0309993	0.024769	0.0159382	0.0239022	0.00871134	0.0165694	0.014265	0.0131819	0.023726	0.022063	0.0271166	0.0243018	0.028738	0.0199982	0.0193596	0.0226986	0.020103	0.0192277	0.0189133	0.0194146	0.0105513	0.0112961	0.0109005	0.010916	0.00654123
831			D	Bruceine D	-24.8597	295.322	414.761	POS	2.34083e-05	0.000787257	0.00010372	0.000304795	2.17264e-05	2.32198e-05	0.000126848	5.72647e-05	2.38377e-05	0.000758187	0.000224868	0.000335631	2.68293e-05	0.000666879	0.000238598	0.000310769	0.000663147	2.98917e-05	2.91945e-05	0.000240744	0.000962842	0.0010799	2.75096e-05	0.000690083	3.36912e-05	0.000511539	3.24336e-05	0.000192555	3.2968e-05	3.62834e-05	3.42819e-05	3.45111e-05	0.000232736	3.2711e-05	0.000209529	0.000158325	0.00184567	0.000230905	2.3787e-05	0.00070012	0.000812382
833			D	Antirhine	-10.7061	292.211	345.198	POS	2.34083e-05	6.28562e-05	2.19957e-05	3.60867e-05	2.17264e-05	2.32198e-05	2.26465e-05	2.25309e-05	2.38377e-05	2.44466e-05	2.14694e-05	2.32512e-05	0.000139533	2.76958e-05	2.75856e-05	6.49382e-05	0.000180233	2.98917e-05	2.91945e-05	7.97731e-05	2.84437e-05	2.64121e-05	0.000213275	8.93769e-05	0.00459517	0.00631248	0.00599071	0.00563278	0.00520504	0.00236085	0.00050909	0.00269166	0.00580469	0.00419568	0.00477458	0.00492498	2.54349e-05	2.37676e-05	2.3787e-05	2.43299e-05	2.2082e-05
835			D	Hyoscyamine	24.273	291.168	295.078	POS	0.00105986	0.0012934	0.000560737	0.000971333	0.000658301	0.00181408	0.000872798	0.00111506	0.00218721	0.00112587	0.000754364	0.00135582	0.000341741	0.000388144	2.75856e-05	0.00025249	0.000356314	2.98917e-05	2.91945e-05	0.000138467	0.000530947	2.64121e-05	0.000281292	0.00027955	0.00492181	0.00525511	0.00310994	0.00442895	0.00268787	0.00458508	0.00626192	0.00451162	0.00658167	0.00447345	0.00507357	0.00537623	0.000768072	0.0005033	0.000246946	0.000506106	0.000480451
836			D	Polydatin	23.5236	289.494	394.207	POS	2.34083e-05	6.28562e-05	0.0002008	9.56881e-05	0.000330706	2.32198e-05	2.26465e-05	0.000125524	0.000666484	2.44466e-05	2.14694e-05	0.000237467	0.000346734	0.000891603	0.000874309	0.000704215	0.0017422	0.00278789	0.00116225	0.00189745	0.00165875	0.000166154	0.000703688	0.000842865	0.0727547	0.070384	0.0352508	0.0594632	0.0312041	0.0533345	0.0486361	0.0443916	0.0602669	0.0539782	0.0506414	0.0549622	0.00319579	0.000759124	0.00116817	0.00170769	0.00214876
837			D	Suberic acid	-1.42897	289.452	179.049	POS	2.34083e-05	0.000227486	2.19957e-05	9.09632e-05	2.17264e-05	2.32198e-05	2.26465e-05	2.25309e-05	2.38377e-05	2.44466e-05	2.14694e-05	2.32512e-05	0.00495395	0.00536323	0.00195427	0.00409048	0.00153568	0.000181635	2.91945e-05	0.000582169	0.0035782	0.0053125	0.000289473	0.00306006	3.36912e-05	3.19665e-05	3.24336e-05	3.26971e-05	3.2968e-05	3.62834e-05	3.42819e-05	3.45111e-05	3.34213e-05	3.2711e-05	3.32362e-05	3.31229e-05	2.54349e-05	2.37676e-05	0.000241866	9.70227e-05	2.2082e-05
840			D	Glycerophosphocholine	-0.779728	288.276	262.907	POS	0.0310439	0.100188	0.0495655	0.0602658	0.0724689	0.029601	0.0374958	0.0465219	0.0249472	0.0491969	0.0296176	0.0345872	0.00570261	0.0120527	0.0199743	0.0125765	0.0112695	0.0248309	0.0274384	0.0211796	0.0114614	0.0126983	0.0232705	0.0158101	0.0326197	0.0374431	0.0386968	0.0362532	0.0415138	0.0346699	0.0386958	0.0382932	0.0372099	0.023507	0.0326458	0.0311209	0.0375653	0.0319135	0.0153961	0.0282917	0.0371808
842			D	Swertiamarin	16.5777	288	425.208	POS	2.34083e-05	6.28562e-05	0.000222459	0.000102908	0.00106669	0.000692101	0.000197587	0.000652124	2.38377e-05	2.44466e-05	2.14694e-05	2.32512e-05	0.0168669	0.01463	0.0181563	0.016551	0.0129881	0.00738919	0.0166401	0.0123391	0.0148284	0.0156245	0.0130903	0.0145144	0.00889694	0.006522	0.00698255	0.00746716	0.0208065	0.0107609	0.00650084	0.0126894	0.00883972	0.0132139	0.00723423	0.00976262	2.54349e-05	2.37676e-05	2.3787e-05	2.43299e-05	0.000129038
843			D	D-Serine	-2.95021	287.937	117.074	POS	0.0126305	0.0312546	0.0117033	0.0185295	0.0109728	0.0132003	0.0121533	0.0121088	0.0122733	0.0125896	0.0110319	0.0119649	0.0125226	0.0141364	0.0201486	0.0156025	0.0334893	0.0284484	0.0207182	0.027552	0.0300346	0.01218	0.0244207	0.0222118	0.0172946	0.0174005	0.0170917	0.0172623	0.0165099	0.020003	0.0180534	0.0181888	0.0180118	0.0147318	0.0172567	0.0166668	0.0121059	0.0127759	0.0122559	0.0123792	0.0105847
846			D	16-Methoxytabersonine	-10.7972	285.53	371.605	POS	0.00197972	0.00447025	0.000206418	0.0022188	0.0010417	0.000678451	0.000860329	0.00086016	0.000622572	0.00170343	0.00130266	0.00120955	0.0142004	0.0230978	0.00584317	0.0143804	0.0142018	0.00497772	0.0029194	0.00736631	0.00840752	0.00550867	0.00550706	0.00647441	0.00131877	0.000494908	0.000735104	0.000849592	0.000914401	3.62834e-05	3.42819e-05	0.000328322	0.000303579	0.000464726	3.32362e-05	0.00026718	0.00416274	0.00546948	0.00589106	0.00517443	0.00143973
847			D	Schizandrin A	-14.9261	285.017	423.761	POS	2.34083e-05	6.28562e-05	2.19957e-05	3.60867e-05	2.17264e-05	2.32198e-05	2.26465e-05	2.25309e-05	2.38377e-05	2.44466e-05	2.14694e-05	2.32512e-05	0.00579423	0.00921089	0.038995	0.018	0.0127299	0.00801253	0.00644794	0.00906346	0.0130007	0.0105215	0.0178958	0.013806	3.36912e-05	0.0010564	3.24336e-05	0.000374175	0.00119358	0.000260263	0.000762134	0.000738658	0.00277367	3.2711e-05	0.000237879	0.00101475	2.54349e-05	2.37676e-05	2.3787e-05	2.43299e-05	2.2082e-05
850			D	Zearalenone	22.9802	283.841	324.695	POS	2.34083e-05	6.28562e-05	2.19957e-05	3.60867e-05	2.17264e-05	2.32198e-05	2.26465e-05	2.25309e-05	2.38377e-05	2.44466e-05	0.000165486	7.12568e-05	0.000186258	0.000591971	0.000250098	0.000342776	3.0127e-05	0.00282165	0.00122124	0.00135767	0.00161756	2.64121e-05	0.000752914	0.000798963	0.0209163	0.0176921	0.00773559	0.015448	0.0113569	0.0120902	0.0148388	0.012762	0.0171347	0.0190739	0.0142198	0.0168094	2.54349e-05	2.37676e-05	2.3787e-05	2.43299e-05	2.2082e-05
851			D	Laurolitsine	-6.77645	283.591	318.202	POS	0.00103991	0.00105141	0.00104232	0.00104455	0.00232176	0.00440383	0.00306692	0.00326417	0.00407208	0.00604303	0.00306675	0.00439395	0.0104877	0.0110054	0.00968639	0.0103932	0.00752202	0.00587049	0.00520319	0.00619856	0.00863744	0.0109684	0.0104476	0.0100178	3.36912e-05	3.19665e-05	0.00522698	0.00176421	0.00368094	0.00291076	0.00455779	0.00371649	0.00304227	0.000540656	0.00421131	0.00259808	0.00237275	0.00347311	0.00233712	0.00272766	0.00121727
853			D	Mulberrofuran G	2.39916	280.448	567.299	POS	0.00019367	0.000300943	2.19957e-05	0.000172203	2.17264e-05	2.32198e-05	2.26465e-05	2.25309e-05	2.38377e-05	2.44466e-05	2.14694e-05	2.32512e-05	0.00112559	0.00181289	0.000275708	0.0010714	3.0127e-05	0.0244377	0.000711026	0.00839297	0.00119477	0.00430156	2.75096e-05	0.00184128	0.00038624	0.00141241	0.000283295	0.000693982	0.00273812	3.62834e-05	3.42819e-05	0.00093623	3.34213e-05	0.00101451	0.00230199	0.00111664	0.00711438	0.00169694	0.000298113	0.00303648	0.00426082
855			D	Farrerol	24.1349	278.75	304.162	POS	2.34083e-05	0.000939073	2.19957e-05	0.000328159	0.000275871	2.32198e-05	0.000468298	0.000255796	2.38377e-05	2.44466e-05	2.14694e-05	2.32512e-05	2.68293e-05	2.76958e-05	0.000289022	0.000114516	3.0127e-05	0.00200269	0.00126958	0.0011008	0.00156036	2.64121e-05	2.75096e-05	0.000538093	0.0263875	0.0261584	0.0220494	0.0248651	0.0235605	0.0149196	0.0169956	0.0184919	0.0222296	0.0225128	0.0201984	0.0216469	0.00542207	0.000528843	0.00194463	0.00263185	2.2082e-05
856			D	Lecanoric acid	-14.8917	277.49	322.078	POS	0.00657414	0.0143013	0.00451465	0.00846337	0.00564031	0.00629984	0.007675	0.00653838	0.00881689	0.00854847	0.00867643	0.0086806	0.18059	0.184373	0.163621	0.176195	0.0168458	0.0175335	0.0188224	0.0177339	0.156549	0.168162	0.121661	0.148791	0.00135336	0.00276548	3.24336e-05	0.00138376	0.000717369	0.00166202	0.00282185	0.00173375	0.00245038	0.00361146	0.00166642	0.00257609	0.0313503	0.0333837	0.023036	0.0292567	0.0909609
857			D	Hydrocortisone	-8.23084	276.565	427.108	POS	0.0291801	0.0411171	0.0273344	0.0325438	0.0267646	0.0329073	0.0248691	0.0281803	0.0236239	0.0649476	0.0437962	0.0441226	0.121404	0.245672	0.152906	0.173327	0.135247	0.101671	0.0700692	0.102329	0.191452	0.143661	0.203696	0.179603	0.0198418	0.013103	0.0328421	0.021929	0.0613051	0.0164096	0.0348159	0.0375102	0.0153455	0.0164242	0.0279209	0.0198969	0.0777684	0.0581903	0.0610802	0.0656796	0.0356695
858			D	D-Mannosamine	-2.75664	275.985	186.078	POS	0.113962	0.143381	0.094936	0.117426	0.0982422	0.117714	0.0931858	0.103047	0.126187	0.132358	0.108683	0.12241	0.197332	0.187186	0.1808	0.188439	0.475214	0.172489	0.123279	0.256994	0.213532	0.297339	0.264227	0.258366	0.306738	0.299022	0.374349	0.326703	0.399294	0.318262	0.314976	0.344177	0.330928	0.292433	0.328892	0.317418	0.21121	0.21818	0.210754	0.213381	0.135575
859			D	Lithocholic acid	0.732826	275.002	381.045	POS	0.0656626	0.0730129	0.00430447	0.04766	0.0214735	0.0173301	0.017254	0.0186859	0.0788069	0.0770333	0.0347537	0.0635313	2.68293e-05	2.76958e-05	2.75856e-05	2.73702e-05	3.0127e-05	2.98917e-05	2.91945e-05	2.97377e-05	2.84437e-05	2.64121e-05	0.000552703	0.000202519	3.36912e-05	3.19665e-05	0.000970218	0.000345292	0.000966832	3.62834e-05	3.42819e-05	0.000345799	3.34213e-05	0.00112646	0.000974814	0.000711564	2.54349e-05	2.37676e-05	2.3787e-05	2.43299e-05	0.000301918
860			D	Isodictamnine	-13.3778	274.589	205.119	POS	0.0178147	0.023872	0.013179	0.0182885	0.011806	0.0175304	0.0168309	0.0153891	0.0211622	0.0204932	0.018697	0.0201174	0.00572521	0.00766998	0.0054728	0.00628933	0.00191404	0.00825674	0.00488097	0.00501725	0.00324314	0.00761674	0.00533049	0.00539679	0.0254716	0.0392973	0.0294062	0.0313917	0.0353978	0.0435136	0.0269268	0.0352794	0.0585298	0.0631955	0.0501153	0.0572802	0.00185681	0.000958961	0.00130772	0.0013745	0.00378761
863			D	Hydroxygenkwanin	24.4715	271.472	303.049	POS	0.00488973	0.00478059	0.00659767	0.00542266	0.00458976	0.00628052	0.00748793	0.0061194	0.00506602	0.00779385	0.00630086	0.00638691	0.0123266	0.0170649	0.0138024	0.014398	0.010245	0.00220903	0.00418279	0.00554559	0.010832	0.0109504	0.015528	0.0124368	0.00549627	0.00993083	0.0116888	0.00903862	0.00864149	0.00775632	0.00432701	0.00690827	0.00770506	0.0154368	0.00950381	0.0108819	0.00435307	0.00196346	0.00280562	0.00304071	0.00185785
866			D	D-Glucosamine-6-sulfate	-7.70951	270.937	264.073	POS	0.00390259	0.00293517	0.00259783	0.0031452	0.00277004	0.00443177	0.00429541	0.00383241	0.00205555	0.00234438	0.0021181	0.00217267	0.00277838	0.00299121	0.00299694	0.00292218	0.00315673	0.00305057	0.00212789	0.0027784	0.00255923	0.00408771	0.00311525	0.00325406	0.00355171	0.00500943	0.00882902	0.00579672	0.00655139	0.0048255	0.00708661	0.0061545	0.0110743	0.00701388	0.00817264	0.00875362	0.00349374	0.00377006	0.00413591	0.0037999	0.00237492
868			D	Procyanidin B2	-15.1411	270.659	583.149	POS	0.00708537	0.0040485	0.00605971	0.00573119	0.00549323	0.00802553	0.00802828	0.00718235	0.00717925	0.00951315	0.0130818	0.00992472	0.0996481	0.0815957	0.0693246	0.0835228	0.0813087	0.0344837	0.034972	0.0502548	0.0857174	0.103294	0.0657249	0.0849122	0.000940736	3.19665e-05	3.24336e-05	0.000335046	0.000827439	0.000595483	0.000936679	0.000786534	0.000224024	3.2711e-05	3.32362e-05	9.6657e-05	0.00567088	0.0114798	0.00836205	0.00850424	0.00392361
869			D	O-Benzyl-L-serine	18.4009	270.653	201.964	POS	2.34083e-05	6.28562e-05	2.19957e-05	3.60867e-05	2.17264e-05	0.000176181	0.000332239	0.000176715	2.38377e-05	2.44466e-05	2.14694e-05	2.32512e-05	2.68293e-05	0.000340809	2.75856e-05	0.000131741	0.000378548	0.00165993	0.0020188	0.00135243	0.000481887	0.000181868	0.000526264	0.000396673	0.00210906	0.00152047	0.00199274	0.00187409	0.00180796	0.00194395	0.00228406	0.00201199	0.00195132	0.00209043	0.00226294	0.00210156	0.00393488	0.00344099	0.00330258	0.00355949	0.00302312
870			D	Atrolactic acid	-23.7281	270.192	172.097	POS	0.00255068	0.0102104	0.00277023	0.00517709	0.00291119	0.00310259	0.00243648	0.00281675	0.00279538	0.00172724	0.00393536	0.00281933	0.0031768	0.00323032	0.00431781	0.00357498	0.00365602	0.00783973	0.00348557	0.00499377	0.00249143	0.00242519	0.00287675	0.00259779	0.00227641	0.00382311	0.00473616	0.00361189	0.0047132	0.00245585	0.0036112	0.00359342	0.00587241	0.0047968	0.00477861	0.00514927	0.00126954	0.00419533	0.00283953	0.00276813	0.00381938
873			D	Reticuline	21.5642	269.563	332.194	POS	2.34083e-05	6.28562e-05	2.19957e-05	3.60867e-05	2.17264e-05	2.32198e-05	2.26465e-05	2.25309e-05	2.38377e-05	2.44466e-05	2.14694e-05	2.32512e-05	0.000201455	0.00124896	0.00045129	0.000633903	0.00528555	0.00426058	0.00181649	0.00378754	0.000944021	2.64121e-05	0.00029108	0.000420504	0.0062198	0.00662434	0.00474328	0.00586247	0.0115803	0.00468292	0.00718793	0.00781704	0.00585975	0.0051874	0.00637744	0.0058082	2.54349e-05	2.37676e-05	2.3787e-05	2.43299e-05	2.2082e-05
874			D	(S)-10-Hydroxycamptothecin	-21.3731	269.395	369.225	POS	0.00139883	0.00705292	2.19957e-05	0.00282458	2.17264e-05	2.32198e-05	2.26465e-05	2.25309e-05	0.00143482	0.0014292	0.000156931	0.00100698	0.00164688	0.0019454	0.00254498	0.00204575	0.0050325	0.00310406	0.00171474	0.00328377	0.00362622	0.00234017	0.0038994	0.0032886	0.000444027	0.00081619	0.000259632	0.000506616	0.00243726	0.000832423	0.000411018	0.0012269	0.000816332	0.000848047	0.00116077	0.000941717	2.54349e-05	2.37676e-05	2.3787e-05	2.43299e-05	2.2082e-05
876			D	2-Thiocytidine	0.160067	269.151	264.091	POS	0.00239696	0.00491376	0.00342572	0.00357881	0.00338563	0.00517246	0.0041784	0.0042455	0.00286672	0.00308773	0.0023818	0.00277875	0.00329628	0.00321525	0.00301889	0.0031768	0.00484003	0.00317914	0.00298117	0.00366678	0.00277509	0.00366006	0.00429477	0.00357664	0.0105889	0.0101963	0.0130263	0.0112705	0.0152464	0.0115661	0.0112243	0.0126789	0.012554	0.00735613	0.00953456	0.00981491	0.00555887	0.00462742	0.00522386	0.00513672	0.00320952
878			D	(S)-beta-Aminoisobutyric acid	-4.48365	268.248	115.076	POS	0.00234614	0.00612607	0.0016375	0.0033699	0.00177192	0.00230289	0.00223504	0.00210328	0.00134345	0.00211474	0.00279583	0.00208467	0.000379913	0.00120813	0.00356201	0.00171669	0.00130422	0.0017716	0.00226113	0.00177898	0.000842988	0.00149775	0.00336138	0.00190071	0.00236785	0.00260593	0.0034341	0.00280263	0.00410804	0.00247935	0.00308208	0.00322316	0.0036816	0.00308796	0.00215324	0.00297427	0.00238178	0.00187039	0.00256265	0.0022716	0.00183507
879			D	5-Hydroxy-D-lysine	-2.48254	267.937	168.066	POS	0.00109812	0.00438798	0.00170106	0.00239572	0.000926496	0.00162427	0.00174091	0.00143056	0.00159627	0.0013622	0.00112757	0.00136201	0.00269398	0.00150428	0.00225248	0.00215025	0.00461401	0.00451154	0.00321957	0.00411504	0.00303398	0.00360465	0.0027185	0.00311905	0.00460067	0.00860931	0.00363508	0.00561502	0.0122177	0.00414717	0.00265408	0.00633964	0.0124464	0.0138072	0.00628722	0.0108469	0.00381979	0.00200803	0.00334889	0.0030589	0.0010272
883			D	Sophocarpine	17.4363	267.451	252.054	POS	0.00119778	0.00405321	0.00122468	0.00215856	0.0022626	0.0106947	0.00305716	0.00533815	0.000463147	0.00137453	0.00160732	0.00114833	0.00552374	0.0225755	0.0078266	0.0119753	0.0269074	0.0069121	0.00231852	0.012046	0.0197689	0.00368948	0.0113769	0.0116118	0.00366057	0.00590992	0.00427357	0.00461469	0.0174478	0.00274962	0.00686266	0.00902003	0.00241594	0.00677875	0.0045094	0.00456803	0.00101811	0.00217005	0.00274823	0.0019788	0.00141477
887			D	Camptothecin	-12.2614	266.541	354.868	POS	0.00120491	0.00366273	0.0045421	0.00313658	0.00402357	0.00258955	0.00231945	0.00297752	0.000707316	0.000733946	0.00240949	0.00128359	0.000623625	0.000284004	0.00147803	0.000795219	3.0127e-05	0.0035914	0.00571549	0.00311234	0.000757465	0.000322147	0.00172024	0.000933284	0.00427635	0.00323504	0.0028789	0.00346343	0.00224727	0.00272464	0.00411782	0.00302991	0.00307261	0.00251063	0.00262501	0.00273608	0.00502928	0.0040618	0.00498968	0.00469359	0.0056772
888			D	Glycerophosphocholine	-1.06175	266.505	262.907	POS	0.00479458	0.0800371	0.00929821	0.0313766	0.0231084	0.00872609	0.00653834	0.0127909	0.00221499	0.00256991	0.00521448	0.00333312	0.00211688	0.00145432	0.00401823	0.00252981	0.000333595	0.00994347	0.0135335	0.00793686	0.00140749	0.000583013	0.00381053	0.00193368	0.00913469	0.00263652	0.00317602	0.00498241	0.00230808	0.00502326	0.00967459	0.00566865	0.00465352	0.00324375	0.00318488	0.00369405	0.0124854	0.0106986	0.0121596	0.0117812	0.0105126
890			D	Propionylcarnitine	-0.636489	266.213	223.083	POS	0.16782	0.285129	0.167575	0.206841	0.166494	0.300799	0.34509	0.270795	0.179255	0.317229	0.268886	0.255123	0.654825	0.589971	0.652061	0.632286	0.319845	0.171821	0.29436	0.262008	0.418563	0.68638	0.55815	0.554364	0.209527	0.256476	0.386689	0.284231	0.330691	0.243271	0.189089	0.254351	0.226798	0.261425	0.217668	0.235297	0.260542	0.259796	0.24404	0.254792	0.145063
891			D	Oxidopamine	-2.97551	265.969	176.038	POS	2.34083e-05	6.28562e-05	0.000170122	8.54621e-05	2.17264e-05	2.32198e-05	2.26465e-05	2.25309e-05	0.00221295	2.44466e-05	2.14694e-05	0.000752955	0.0125499	0.034737	0.0127195	0.0200021	0.0193089	0.000262606	2.91945e-05	0.00653357	0.00787882	0.0133365	0.0160098	0.0124084	0.0612769	0.105753	0.0490793	0.0720363	0.0962465	0.0926846	0.0156312	0.0681874	0.102293	0.189827	0.0914653	0.127862	0.00506683	0.00047604	0.00528149	0.00360812	0.00856638
893			D	N4-Acetylcytidine	-0.806041	265.409	290.146	POS	0.00193327	0.00592579	0.00328901	0.00371602	0.00340344	0.00223218	0.0082058	0.00461381	0.00328413	0.0039257	0.0028774	0.00336241	0.0151153	0.00959427	0.0032675	0.00932569	0.0168778	0.00796364	0.00743064	0.0107574	0.0127596	0.00875872	0.00459566	0.00870467	0.00847969	0.01543	0.010652	0.0115205	0.0305346	0.0256642	0.0113877	0.0225288	0.0316788	0.0266209	0.0188513	0.025717	0.00602423	0.00656133	0.0050493	0.00587829	0.0120478
894			D	Phaseollin	10.6551	264.901	326.116	POS	2.34083e-05	6.28562e-05	2.19957e-05	3.60867e-05	2.17264e-05	0.000255755	2.26465e-05	0.000100043	2.38377e-05	2.44466e-05	2.14694e-05	2.32512e-05	0.148992	0.142063	0.0610698	0.117375	0.23094	0.00631421	0.00293715	0.0800638	0.156524	0.0715452	0.0241902	0.0840866	0.000259408	0.00106449	0.00216534	0.00116308	0.00193979	0.000748092	0.000632393	0.00110676	0.00175959	0.00125727	0.00062483	0.00121389	2.54349e-05	0.000193104	2.3787e-05	8.07754e-05	2.2082e-05
896			D	Gossypol	5.33942	264.324	523.207	POS	0.000577905	6.28562e-05	2.19957e-05	0.000220919	0.000583175	0.000937151	0.00182541	0.00111525	0.00301774	0.00322101	0.00301108	0.00308327	1.22013	1.16587	0.578141	0.988048	1.43944	0.00131124	2.91945e-05	0.48026	1.14009	0.85929	0.306155	0.768512	3.36912e-05	3.19665e-05	3.24336e-05	3.26971e-05	3.2968e-05	0.00020019	0.000198384	0.000143848	3.34213e-05	3.2711e-05	3.32362e-05	3.31229e-05	0.000125411	0.00505333	0.000679565	0.00195277	0.00145078
898			D	2-Hydroxy-2-methylbutyric acid	-3.69946	263.884	170.058	POS	0.0647904	0.0905794	0.0842439	0.0798712	0.0609859	0.0539647	0.0462976	0.0537494	0.0522726	0.0623613	0.0783014	0.0643118	0.200687	0.174383	0.168295	0.181122	0.809275	0.085789	0.0649644	0.320009	0.197428	0.351756	0.257882	0.269022	0.665352	0.679635	1.34324	0.896075	0.784329	0.223858	0.321788	0.443325	0.595423	0.0738892	0.446367	0.371893	0.101803	0.0817158	0.0772659	0.0869283	0.106059
899			D	Geniposidic acid	-14.7891	263.029	377.18	POS	2.34083e-05	6.28562e-05	2.19957e-05	3.60867e-05	0.000213856	2.32198e-05	2.26465e-05	8.65741e-05	2.38377e-05	2.44466e-05	2.14694e-05	2.32512e-05	0.000460758	0.000456801	0.0020651	0.000994218	0.00229815	0.00277163	0.0022062	0.00242533	0.00214182	0.00127813	0.00263522	0.00201839	0.006145	0.00685274	0.00118174	0.00472649	0.00598578	0.0039197	0.00336492	0.00442346	0.00573801	0.00559885	0.0064996	0.00594549	0.00499839	0.000985052	0.00201629	0.00266657	0.00426578
900			D	N-Acetyl-Neuraminic acid	-17.0337	262.971	315.08	POS	4.37208	1.97156	1.97547	2.77304	4.10224	0.0422763	0.0758241	1.40678	7.97638	0.465846	0.00885356	2.81703	0.00616602	0.040662	0.0231669	0.0233316	0.00786779	0.0620141	0.0121317	0.0273379	0.012059	0.0083616	0.0928218	0.0377475	0.00864365	0.0115189	0.018102	0.0127549	0.0168591	0.0599125	0.0211696	0.0326471	0.0181404	0.0587905	0.0103609	0.0290973	0.00680556	0.00326139	0.0189472	0.00967138	0.0627449
903			D	Neolitsine	-20.0155	262.274	329.146	POS	2.34083e-05	0.000278639	2.19957e-05	0.000108014	2.17264e-05	2.32198e-05	2.26465e-05	2.25309e-05	2.38377e-05	2.44466e-05	2.14694e-05	2.32512e-05	2.68293e-05	2.76958e-05	2.75856e-05	2.73702e-05	0.000207552	2.98917e-05	2.91945e-05	8.88795e-05	2.84437e-05	2.64121e-05	2.75096e-05	2.74551e-05	0.00284687	0.00389769	0.00343342	0.00339266	0.00193228	0.00418898	0.00188056	0.00266727	0.00266969	0.00312126	0.00245146	0.00274747	0.0150872	0.0178964	0.00840596	0.0137965	0.0065097
905			D	Chimonanthine	16.0615	262.072	353.028	POS	0.0146379	0.0045618	0.0107397	0.00997981	0.0331779	2.32198e-05	2.26465e-05	0.0110746	0.0686499	2.44466e-05	2.14694e-05	0.0228986	2.68293e-05	2.76958e-05	2.75856e-05	2.73702e-05	3.0127e-05	2.98917e-05	2.91945e-05	2.97377e-05	2.84437e-05	2.64121e-05	2.75096e-05	2.74551e-05	3.36912e-05	3.19665e-05	3.24336e-05	3.26971e-05	3.2968e-05	3.62834e-05	3.42819e-05	3.45111e-05	3.34213e-05	0.00019938	3.32362e-05	8.86792e-05	2.54349e-05	2.37676e-05	2.3787e-05	2.43299e-05	0.000171824
907			D	Mangiferin	18.7283	261.655	427.032	POS	0.0363175	0.0274991	0.00108554	0.021634	0.00822127	0.0017325	0.00854623	0.00616667	0.0448494	0.0604839	0.026972	0.0441018	0.00278207	0.000728526	0.000642824	0.00138447	0.000509405	2.98917e-05	2.91945e-05	0.000189497	0.000389313	0.000440828	0.000564536	0.000464892	3.36912e-05	0.0010999	0.00408554	0.00173971	0.0011604	3.62834e-05	0.000451481	0.00054939	3.34213e-05	0.00056322	3.32362e-05	0.000209959	0.000988032	0.00114524	0.000509929	0.000881066	0.000158572
908			D	Maltotetraose	2.45022	261.433	672.093	POS	0.00041847	6.28562e-05	2.19957e-05	0.000167774	0.000296651	0.000625585	0.000383497	0.000435244	0.00159222	0.00105927	0.000797104	0.00114953	2.68293e-05	2.76958e-05	2.75856e-05	2.73702e-05	3.0127e-05	2.98917e-05	2.91945e-05	2.97377e-05	2.84437e-05	2.64121e-05	2.75096e-05	2.74551e-05	0.000271433	0.00266192	0.00665966	0.00319767	0.00406469	0.000502806	0.000237933	0.00160181	3.34213e-05	0.00187765	0.00087865	0.000929909	2.54349e-05	0.000219991	2.3787e-05	8.97377e-05	2.2082e-05
909			D	Xanthoxylin	-13.9003	261.403	202.107	POS	0.0681735	0.077417	0.051172	0.0655875	0.0357916	0.0716858	0.0373934	0.0482903	0.044429	0.0623357	0.0814616	0.0627421	0.0617627	0.065271	0.0347702	0.0539346	0.0879164	0.0816598	0.0750378	0.081538	0.0712346	0.0286303	0.0455479	0.0484709	0.0760421	0.0487084	0.036451	0.0537338	0.0210825	0.0609482	0.0397872	0.040606	0.077883	0.0413278	0.0646752	0.0612954	0.00508754	0.00525411	0.00255191	0.00429785	0.0039382
911			D	Atrolactic acid	-23.7014	261.393	172.121	POS	0.0103415	0.016511	0.00922047	0.0120243	0.0033805	0.0118013	0.00828314	0.00782164	0.00415171	0.00930083	0.00767417	0.00704224	0.0018176	0.00272848	0.00376982	0.00277197	0.0035953	0.00596939	0.00554571	0.0050368	0.00129916	0.00105675	0.00387038	0.00207543	0.00766579	0.00707046	0.0110385	0.00859159	0.00830517	0.00670933	0.00776199	0.00759217	0.00361962	0.00664439	0.00667959	0.00564787	0.0055193	0.00380065	0.00484349	0.00472115	0.00409356
912			D	Guanosine	-2.47475	261.146	288.088	POS	0.000227381	0.00958106	0.00130537	0.0037046	0.00162396	0.00218288	0.00317867	0.0023285	2.38377e-05	0.00307246	0.00299846	0.00203158	0.0104031	0.00939591	0.00961726	0.00980543	0.00767337	0.00371106	0.00388597	0.00509013	0.00802717	0.00808364	0.00635235	0.00748772	0.003637	0.0040498	0.00280384	0.00349688	0.00419336	0.0048738	0.00144872	0.00350529	0.00306658	0.0025706	0.00366725	0.00310148	0.0200481	0.00429041	0.00779363	0.0107107	0.00166603
913			D	Prefolic A	-15.9501	260.894	467.09	POS	0.000719526	0.00182432	0.0009281	0.00115732	0.000783123	0.00172116	0.00137072	0.00129167	2.38377e-05	2.44466e-05	0.000292175	0.000113486	0.00552604	0.0039412	0.00091971	0.00346232	0.00262471	2.98917e-05	0.00039618	0.00101693	0.00301496	0.00447281	0.00197868	0.00315548	0.000399294	0.000255226	0.00213341	0.000929309	0.000182386	0.000323452	0.000726723	0.000410854	3.34213e-05	3.2711e-05	3.32362e-05	3.31229e-05	2.54349e-05	0.000125456	2.3787e-05	5.82259e-05	2.2082e-05
915			D	4-Hydroxy-4-methyltetrahydro-2H-pyran-2-one/DL-Mevalonolactone	-3.42483	259.92	140.002	POS	0.132782	0.431973	0.129216	0.231324	0.125137	0.123632	0.126556	0.125109	0.132724	0.132833	0.117429	0.127662	0.129889	0.126801	0.161508	0.1394	0.128591	0.175606	0.17351	0.159235	0.118721	0.142655	0.159887	0.140421	0.169815	0.171064	0.168576	0.169818	0.184543	0.186487	0.233187	0.201406	0.182327	0.189133	0.188635	0.186698	0.149985	0.131164	0.149464	0.143538	0.133438
916			D	Cassyfiline	18.7033	259.591	346.074	POS	0.138269	0.273363	0.12403	0.178554	0.0973032	0.169353	0.21572	0.160792	0.0563002	0.156147	0.118748	0.110398	0.0215516	0.0307013	0.0313628	0.0278719	0.0121362	0.00827332	0.00719501	0.00920151	0.0107775	0.0711805	0.026443	0.0361337	0.00880665	0.0101905	0.00993238	0.00964316	0.00863584	0.0148371	0.0118858	0.0117863	0.0133899	0.01152	0.00995825	0.0116227	0.0108257	0.00972129	0.0149114	0.0118194	0.00673957
918			D	Isorhamnetin	8.88916	258.535	319.125	POS	0.00136854	0.003926	0.000929591	0.00207471	0.000888717	0.00151883	0.00116086	0.00118947	0.00127646	0.00221159	0.0017345	0.00174085	0.00334443	0.00686379	0.00356	0.0045894	0.00262276	0.00163379	0.00245177	0.00223611	0.00614526	0.00492013	0.00571275	0.00559272	0.0174323	0.0218052	0.032363	0.0238668	0.0403293	0.0423617	0.0154574	0.0327161	0.0255836	0.0253246	0.0236709	0.0248597	0.00223054	0.000803819	0.000931943	0.0013221	0.00113497
920			D	Aurantio-obtusin	3.46622	256.853	335.075	POS	0.00284467	0.000299428	0.0134724	0.00553884	0.00988328	0.00973532	0.0122995	0.0106394	0.00392897	0.00526335	0.017344	0.00884543	0.0320221	0.0594392	0.16168	0.0843803	0.099298	0.0491005	0.055638	0.0680122	0.0541286	0.191848	0.17515	0.140375	0.0274557	0.023681	0.0251021	0.0254129	0.0246571	0.027387	0.0201866	0.0240769	0.0384039	0.0220185	0.0368393	0.0324206	0.0127639	0.0213107	0.0122758	0.0154501	0.00722143
921			D	Pinosylvin	-19.0413	256.523	218.15	POS	0.00453878	0.00646848	0.00461226	0.00520651	0.0245174	0.0103703	0.0212974	0.0187284	0.00344897	0.00555277	0.0063831	0.00512828	0.0162349	0.0256472	0.081428	0.0411033	0.0349424	0.0427879	0.0605534	0.0460945	0.0164631	0.0863556	0.037319	0.0467125	0.0296378	0.0285769	0.023389	0.0272012	0.0620013	0.0279755	0.0332357	0.0410709	0.0308775	0.0419897	0.0278948	0.0335873	0.00219223	0.00236937	0.00530713	0.00328958	0.00205772
925			D	D-Mannosamine	4.82736	254.782	186.077	POS	0.00932333	0.0132374	0.0059409	0.00950054	0.012879	0.0123343	0.0153856	0.013533	0.0156885	0.0233023	0.0184623	0.019151	0.210775	0.210639	0.176791	0.199402	0.0977491	0.0366499	0.0121398	0.0488463	0.10685	0.178986	0.0948511	0.126896	0.0671819	0.0553194	0.0332875	0.0519296	0.0039644	0.0679648	0.04041	0.0374464	0.0590836	0.0602492	0.0567146	0.0586825	0.0195158	0.0156671	0.0132817	0.0161549	0.00877257
926			D	5-Hydroxy-D-lysine	-1.01816	254.53	168.066	POS	0.0021791	0.00642025	0.00209104	0.00356346	0.00234332	0.00288719	0.0025966	0.00260903	0.00022928	0.00500924	0.00358797	0.00294216	0.037545	0.0371152	0.0298751	0.0348451	0.0128357	0.00452493	0.00339429	0.00691831	0.0151622	0.0292359	0.00990121	0.0180998	0.0057446	0.00622666	0.00868345	0.00688491	0.00433449	0.0143735	0.00436069	0.00768955	0.00616204	0.00513142	0.00526633	0.00551993	0.0044791	0.00484093	0.00410374	0.00447459	0.00346069
928			D	Leukotriene B4	1.14498	254.281	340.125	POS	2.34083e-05	6.28562e-05	0.000572305	0.000219523	2.17264e-05	0.000750721	0.000260927	0.000344458	0.000709929	0.00159616	0.00141831	0.00124147	0.00626776	0.0131011	0.0146769	0.0113486	0.0102488	0.000831268	0.00118821	0.00408944	0.00513554	0.00353263	0.00168379	0.00345065	3.36912e-05	3.19665e-05	3.24336e-05	3.26971e-05	3.2968e-05	3.62834e-05	3.42819e-05	3.45111e-05	0.000252447	3.2711e-05	3.32362e-05	0.000106132	0.000410001	0.000872005	0.000762394	0.000681466	2.2082e-05
929			D	(-)-Scopolamine	22.4783	254.226	309.095	POS	0.0109169	0.035011	0.00800553	0.0179778	0.0130225	0.00616396	0.0221274	0.0137713	0.0112169	0.0188547	0.0226415	0.0175711	0.147083	0.146525	0.116985	0.136864	0.138753	0.0276776	0.0237031	0.063378	0.147379	0.171897	0.0838834	0.134386	0.0226393	0.0319333	0.0370112	0.0305279	0.0281058	0.0203825	0.0186497	0.0223793	0.0440427	0.0315716	0.0390193	0.0382112	0.0143514	0.0142568	0.0163058	0.0149713	0.0120833
933			D	(-)-Isocorypalmine	19.371	253.683	346.132	POS	0.0048794	0.0383081	0.0108201	0.0180025	0.00931316	0.00678611	0.0178089	0.0113027	0.00593958	0.0134727	0.00888877	0.00943367	0.0126008	0.0118758	0.0107154	0.0117307	0.0223051	0.00379002	0.0150286	0.0137079	0.0198356	0.0100607	0.0112294	0.0137086	0.010502	0.00836459	0.0150475	0.0113047	0.0117557	0.0112642	0.0130083	0.0120094	0.0110704	0.00799859	0.0115326	0.0102005	0.00982811	0.00988154	0.00873325	0.00948097	0.00181267
934			D	Gibberellic acid	-19.3495	253.49	350.076	POS	0.0995166	0.0999773	0.0652064	0.0882335	0.0659805	0.0979231	0.132984	0.0989624	0.0894119	0.120847	0.0882703	0.0995096	0.020269	0.0471735	0.0425272	0.0366566	0.00315646	0.00471012	0.00474888	0.00420515	0.00915969	0.103333	0.0363943	0.049629	0.0609331	0.0977144	0.0305036	0.0630504	0.104943	0.0393764	0.0263969	0.0569055	0.145094	0.100014	0.177227	0.140778	0.0112036	0.0113163	0.011248	0.011256	0.00507553
935			D	Neolitsine	18.1705	253.378	329.157	POS	0.000117079	0.00249337	0.00105604	0.00122216	0.00116301	0.00223277	0.00164098	0.00167892	0.000755693	0.00110007	0.00153528	0.00113035	0.000301827	2.76958e-05	0.000945899	0.000425141	0.00171261	0.0023949	0.00186305	0.00199018	0.00123148	2.64121e-05	0.00166632	0.000974738	0.00122589	0.00112415	0.000377335	0.000909125	0.00298912	0.0016543	0.00147933	0.00204092	0.00106988	0.000355575	0.00142641	0.000950622	0.00411201	0.00322521	0.00413127	0.00382283	0.00261516
936			D	Talatisamine	20.1255	253.251	428.047	POS	0.011912	0.0174018	0.0102275	0.0131804	0.00601852	0.0163907	0.0139701	0.0121264	0.0142086	0.0152287	0.00825022	0.0125625	0.00131002	0.00175033	0.000552138	0.00120416	3.0127e-05	0.000239993	0.000227119	0.000165746	2.84437e-05	0.049922	0.00213466	0.0173617	0.000249437	3.19665e-05	0.000331645	0.000204349	0.000284388	0.00125676	0.000662798	0.000734648	0.000256862	3.2711e-05	0.000549726	0.000279766	0.00157235	2.37676e-05	0.00122398	0.000940032	0.000768906
937			D	Yohimbine	23.4292	253.235	358.136	POS	0.000718322	6.28562e-05	0.00193555	0.000905575	0.00267993	0.00325758	0.00261704	0.00285152	0.0101791	0.00488175	0.00304821	0.00603635	0.00988475	0.00783818	0.0948335	0.0375188	0.0306302	0.000999133	0.00250613	0.0113785	0.0204732	0.0121014	0.00229964	0.0116248	0.00408232	0.00150313	0.00435068	0.00331205	0.00249671	0.00209726	0.00246183	0.00235193	0.000719591	0.00105204	0.0007102	0.000827278	0.00513043	0.00270083	0.00159935	0.00314354	0.000850877
938			D	Limonin	-21.1531	251.732	474.232	POS	2.34083e-05	0.000989763	0.000266722	0.000426631	2.17264e-05	0.000438497	2.26465e-05	0.000160957	2.38377e-05	2.44466e-05	0.000180766	7.635e-05	0.0040837	0.00338081	0.00154107	0.00300186	0.00746341	0.00423104	0.00312692	0.00494046	0.0046072	0.00173645	0.00422357	0.00352241	0.00133695	0.00104983	0.0012143	0.00120036	0.000243141	0.00109257	0.00286411	0.00139994	0.00300883	0.00242543	0.000552623	0.00199563	2.54349e-05	2.37676e-05	0.00036407	0.000137758	0.000480739
939			D	3-Nitrotyrosine	-1.59114	251.564	231.098	POS	0.114248	0.134304	0.0870967	0.111883	0.0843288	0.202302	0.165518	0.150716	0.125543	0.173555	0.154132	0.151077	0.21666	0.245393	0.195388	0.219147	0.287168	0.100784	0.0659345	0.151295	0.262719	0.212625	0.164487	0.213277	0.128615	0.109066	0.0995275	0.112403	0.0903102	0.143554	0.128585	0.120816	0.162091	0.118276	0.126263	0.135543	0.0502463	0.0418085	0.0415419	0.0445322	0.0296632
941			D	DL-Tyrosine	-16.3028	249.825	188.056	POS	0.00235465	6.28562e-05	0.000618597	0.00101204	0.00192994	2.32198e-05	2.26465e-05	0.000658603	0.00929661	2.44466e-05	2.14694e-05	0.00311418	0.00513777	0.011128	0.0026888	0.00631818	0.00564496	0.00176849	0.00171289	0.00304211	0.000995518	0.00391064	0.00254446	0.00248354	0.00611757	0.00387067	0.0134799	0.00782272	0.0110259	0.00491717	0.00418555	0.00670956	0.00711234	0.00528999	0.00776591	0.00672275	0.00126518	0.00134953	0.000584403	0.00106637	0.000833574
942			D	gamma-Fagarine	16.5977	249.468	234.65	POS	2.34083e-05	6.28562e-05	2.19957e-05	3.60867e-05	0.000113491	2.32198e-05	2.26465e-05	5.31191e-05	2.38377e-05	2.44466e-05	2.14694e-05	2.32512e-05	0.00325918	0.00304359	0.00272608	0.00300962	0.00191023	0.00574928	0.00167906	0.00311286	0.0048527	0.000348682	0.00429376	0.00316505	3.36912e-05	0.00163104	0.000255491	0.000640076	0.00147932	0.00050179	0.000330491	0.000770534	0.000401656	0.00107214	0.000265479	0.000579757	2.54349e-05	2.37676e-05	2.3787e-05	2.43299e-05	2.2082e-05
943			D	Syringol	-3.42075	248.845	178.036	POS	0.00785286	0.0147131	0.00347591	0.00868062	0.00357246	0.00350048	0.00660079	0.00455791	0.00406954	0.00572105	0.00144986	0.00374682	0.0444472	0.0476499	0.0421601	0.0447524	0.0372019	2.98917e-05	0.00252455	0.0132521	0.0380915	0.0530317	0.0324002	0.0411744	0.00111278	0.00409747	0.0118182	0.00567615	0.00544373	0.00729603	3.42819e-05	0.00425801	0.00501837	0.00376524	3.32362e-05	0.00293895	0.00894076	0.0125444	0.0147948	0.0120933	0.0196072
944			D	Suberic acid	-3.30111	248.611	179.029	POS	0.00229098	0.000759164	0.000726969	0.00125904	0.00109786	0.00286363	0.00429321	0.00275157	0.00445203	0.00571932	0.00783648	0.00600261	0.0341916	0.0379524	0.0319876	0.0347105	0.0314016	0.0103993	0.010025	0.0172753	0.0327868	0.0432565	0.0290455	0.0350296	3.36912e-05	0.000414356	3.24336e-05	0.00016016	3.2968e-05	0.000450809	3.42819e-05	0.000172686	0.00107561	3.2711e-05	0.00181313	0.000973816	0.00412981	0.00648263	0.00500289	0.00520511	0.00184438
945			D	Galactinol	-2.99607	248.334	345.085	POS	0.0575881	0.026507	0.0312214	0.0384388	0.0410689	0.055726	0.0772065	0.0580005	0.0890895	0.0846769	0.102264	0.09201	0.189518	0.21854	0.250902	0.219653	0.222537	0.171573	0.16943	0.187847	0.228016	0.160134	0.280973	0.223041	0.0381931	0.0173427	0.0253462	0.0269607	0.0222466	0.0397018	0.0283464	0.0300983	0.0224703	0.0193473	0.0242377	0.0220184	0.0812704	0.105663	0.0866432	0.0911923	0.0464009
946			D	Canadine	16.3671	248.053	344.148	POS	0.00360619	0.00972836	0.00286965	0.0054014	0.00297029	0.00372458	0.00224418	0.00297968	0.00407226	0.0042205	0.00440047	0.00423108	0.244047	0.2377	0.212303	0.23135	0.183175	0.113222	0.0434306	0.113276	0.169014	0.215627	0.230364	0.205002	0.0404657	0.0265608	0.0361637	0.0343968	0.0176979	0.0405102	0.0221741	0.0267941	0.0379268	0.0327932	0.0299445	0.0335549	0.00275214	0.00277068	0.00168669	0.00240317	0.00115932
948			D	Norgalanthamine	-15.4193	247.738	278.106	POS	0.00297342	0.00637902	0.00240574	0.00391939	0.00209685	0.00263782	0.00265212	0.00246227	0.00225456	0.00204609	0.00235263	0.00221776	0.0211159	0.0149253	0.00818249	0.0147412	0.0115918	0.00122972	0.00133008	0.00471719	0.00947696	0.016532	0.0139266	0.0133118	0.00110218	0.00296378	0.00260692	0.00222429	0.00289999	0.00201985	0.00213926	0.00235304	0.00137645	0.00145127	0.003443	0.00209024	0.00466547	0.00194665	0.00128227	0.00263146	0.00181533
949			D	Pterostilbene	-18.1379	247.598	260.053	POS	0.000715206	6.28562e-05	0.000628082	0.000468715	0.000285857	0.000423492	0.000457604	0.000388984	0.000518713	0.000828462	0.00130226	0.000883144	0.00423445	0.00939736	0.0220184	0.0118834	0.00289323	0.0012765	0.00239783	0.00218919	0.0162187	0.028321	0.0290603	0.0245334	0.00686655	0.00412284	0.00525802	0.0054158	0.0019774	0.00235384	0.00256326	0.00229817	0.00392702	0.0032731	0.00486373	0.00402129	0.00159086	0.00215842	0.00125996	0.00166975	0.000179502
950			D	Germacr-1(10)-ene-5,8-dione	-17.3838	246.769	242.134	POS	0.0190494	0.0107248	0.0131089	0.0142944	0.00815084	0.011777	0.00807033	0.00933271	0.0105618	0.011996	0.00999033	0.0108494	0.0182165	0.0124425	0.00864255	0.0131005	0.019628	0.00793684	0.0137803	0.0137817	0.0133395	0.0147838	0.010224	0.0127824	0.0783752	0.0859074	0.136475	0.100252	0.155841	0.0459839	0.0520865	0.0846371	0.0900849	0.094019	0.0818154	0.0886398	0.0187602	0.0162487	0.0718008	0.0356033	0.0186314
952			D	Galanthaminone	-13.342	246.582	290.208	POS	2.34083e-05	6.28562e-05	2.19957e-05	3.60867e-05	0.000239621	0.000262064	0.000382723	0.000294803	2.38377e-05	2.44466e-05	0.000227647	9.1977e-05	2.68293e-05	0.00170842	0.0053595	0.00236492	0.00721081	0.00832168	0.00601237	0.00718162	0.00644624	0.00375783	0.00538821	0.00519743	3.36912e-05	0.00192858	0.00153407	0.00116545	0.00608352	0.000882371	0.00635345	0.00443978	0.00523623	0.00462987	0.00543061	0.0050989	2.54349e-05	2.37676e-05	2.3787e-05	2.43299e-05	2.2082e-05
953			D	Sinensetin	12.0114	246.25	377.203	POS	0.000150132	6.28562e-05	2.19957e-05	7.83281e-05	9.92316e-05	2.32198e-05	0.000605215	0.000242556	0.000177168	2.44466e-05	0.000636434	0.000279349	0.0116563	0.0105661	0.007344	0.00985548	0.0156847	0.00822101	0.00807895	0.0106616	0.0155541	0.00522093	0.00824691	0.00967397	0.00460346	0.00248696	0.00306728	0.0033859	0.00302079	0.00261731	0.00171866	0.00245225	0.00172716	0.00292422	0.00242526	0.00235888	0.000245403	2.37676e-05	2.3787e-05	9.76525e-05	2.2082e-05
954			D	2-Thiocytidine	-0.951982	245.92	264.09	POS	0.00217173	0.00239021	0.00177317	0.0021117	0.0020316	0.00376358	0.00182638	0.00254052	0.00204891	0.00275264	0.00306926	0.0026236	0.0123922	0.0120392	0.00533906	0.00992347	0.00834086	0.00266036	0.00348868	0.00482996	0.00927795	0.0102754	0.00695983	0.00883774	0.00383758	0.00584128	0.00594887	0.00520924	0.0363555	0.00738829	0.00985129	0.017865	0.00518123	0.00257382	0.00956323	0.00577276	0.00225593	0.00279074	0.00192256	0.00232308	0.00127108
956			D	Tectochrysin	-23.5932	245.341	272.975	POS	0.00370278	0.00218742	0.000503373	0.00213119	0.00171196	0.000748863	0.00313707	0.00186596	0.0117176	0.00763232	0.000929168	0.00675971	0.00350075	0.00521508	0.00361683	0.00411089	0.00109114	0.000360841	2.91945e-05	0.000493724	0.00231978	0.00274289	0.00481324	0.00329197	0.00534018	0.00833143	0.013306	0.00899254	0.00463263	0.0061943	0.00177284	0.00419992	0.00374303	0.0112898	0.00506187	0.00669823	2.54349e-05	0.000121405	0.000411262	0.000186034	0.000456789
958			D	Glycerophosphocholine	23.5525	244.244	262.982	POS	0.00393532	0.00344757	0.00165534	0.00301274	0.00275177	0.000934315	0.00254177	0.00207595	0.00172309	0.00141561	0.00115973	0.00143281	2.68293e-05	2.76958e-05	0.000906002	0.000320176	3.0127e-05	2.98917e-05	0.000656036	0.000238685	2.84437e-05	2.64121e-05	2.75096e-05	2.74551e-05	0.000462005	3.19665e-05	0.000563838	0.000352603	3.2968e-05	0.000277576	0.000423941	0.000244828	3.34213e-05	0.000380324	3.32362e-05	0.000148994	0.00130575	0.00161403	0.0016403	0.00152002	0.000800046
959			D	4-Hydroxy-4-methyltetrahydro-2H-pyran-2-one/DL-Mevalonolactone	-1.90795	244.22	140.002	POS	0.198182	0.609322	0.197816	0.335106	0.192892	0.201622	0.211519	0.202011	0.19924	0.212071	0.189128	0.200146	0.134871	0.245468	0.124322	0.16822	0.202446	0.231256	0.237132	0.223611	0.236985	0.202605	0.24568	0.228423	0.239609	0.239045	0.233287	0.237314	0.271885	0.286057	0.269991	0.275978	0.291263	0.2646	0.258468	0.271444	0.211274	0.183762	0.180754	0.19193	0.171815
961			D	5-Hydroxytryptophan	-2.90383	243.74	224.075	POS	0.00344944	0.00944429	0.00317257	0.00535543	0.00307744	0.00234638	0.00323563	0.00288648	0.00317317	0.00370629	0.00200119	0.00296021	0.0234504	0.0292555	0.0392044	0.0306368	0.0105575	0.00561582	0.00763059	0.00793463	0.0170361	0.020197	0.0197178	0.0189836	0.00234279	0.0018642	0.00292925	0.00237875	0.0165341	0.00326391	0.00468823	0.00816208	0.00497563	0.00288301	0.00269873	0.00351912	0.00291893	0.00255082	0.00278029	0.00275001	0.00258688
962			D	Acadesine	-12.663	243.382	261.176	POS	2.34083e-05	6.28562e-05	2.19957e-05	3.60867e-05	0.00174787	0.000934649	0.00137924	0.00135392	2.38377e-05	0.000676308	0.000655165	0.00045177	0.0650464	0.0703263	0.070592	0.0686549	0.226946	0.267466	0.159083	0.217832	0.162678	0.0806337	0.178604	0.140639	0.0695305	0.0677995	0.0311146	0.0561482	0.1149	0.0865012	0.190208	0.130537	0.0877099	0.0813242	0.0717168	0.0802503	0.000532688	2.37676e-05	0.000838026	0.000464827	0.000610962
966			D	Antirhine	-11.4533	242.16	345.127	POS	0.00122631	0.00425934	0.00158551	0.00235705	0.00113108	0.0012164	0.00215722	0.00150157	0.00204417	0.00140635	0.00120857	0.00155303	0.018127	0.0207456	0.015619	0.0181639	0.0152041	0.012355	0.017424	0.0149944	0.0204463	0.011369	0.0122898	0.0147017	0.0307712	0.0237759	0.048013	0.0341867	0.0304996	0.0363291	0.0178644	0.028231	0.0258662	0.0302651	0.0275102	0.0278805	0.00214183	0.00155997	0.00118075	0.00162752	0.00219485
967			D	Dioscin	-24.0766	241.586	880.006	POS	0.00131902	0.00228998	0.00277268	0.00212723	0.000740663	0.000684701	2.26465e-05	0.00048267	0.000269621	0.00304204	0.000625971	0.00131254	2.68293e-05	2.76958e-05	2.75856e-05	2.73702e-05	3.0127e-05	2.98917e-05	2.91945e-05	2.97377e-05	2.84437e-05	2.64121e-05	2.75096e-05	2.74551e-05	3.36912e-05	3.19665e-05	3.24336e-05	3.26971e-05	3.2968e-05	3.62834e-05	3.42819e-05	3.45111e-05	3.34213e-05	3.2711e-05	3.32362e-05	3.31229e-05	2.54349e-05	2.37676e-05	2.3787e-05	2.43299e-05	2.2082e-05
968			D	Diphenylamine	-1.32182	241.195	177.07	POS	0.00464797	0.00289227	0.00275231	0.00343085	0.0015788	0.00314095	0.00303804	0.00258593	0.00262301	0.00217866	0.00317819	0.00265995	0.0190031	0.00750877	0.00820952	0.0115738	0.00482861	0.00238002	0.00378845	0.00366569	0.00735326	0.00266403	0.00466594	0.00489441	0.0055433	0.00262013	0.00071391	0.00295911	0.00555839	3.62834e-05	0.00233557	0.00264342	0.00266281	0.00748259	0.00485203	0.00499914	0.000523971	0.000711385	0.000202405	0.000479254	0.000263503
969			D	Hydroxygenkwanin	23.9742	240.977	303.067	POS	0.00215367	0.011362	0.00269942	0.00540503	0.00293088	0.00228217	0.00220461	0.00247255	0.00261446	0.00197724	0.00090227	0.00183132	0.000878977	0.00151778	2.75856e-05	0.000808114	0.00105717	0.00215709	0.000758676	0.00132431	0.000756251	0.000908752	0.000559233	0.000741412	0.015596	0.014854	0.0145509	0.0150003	0.0138872	0.016698	0.0125425	0.0143759	0.0140476	0.0160287	0.0129999	0.0143587	0.0048518	0.00547065	0.00539044	0.00523763	0.0039408
970			D	3-Galloylquinic acid	24.9077	240.939	347.044	POS	0.00651516	0.000560602	0.000901144	0.00265897	0.000324124	0.00698772	0.000868944	0.00272693	2.38377e-05	0.00193806	0.00150457	0.00115549	0.0109968	0.00836745	2.75856e-05	0.00646394	0.00813937	0.00105062	0.001393	0.00352766	2.84437e-05	0.0109858	2.75096e-05	0.00368059	0.0177034	0.0150324	0.0130658	0.0152672	0.00776251	0.0113549	0.0119261	0.0103478	0.0129181	0.00899672	0.0139273	0.0119474	0.010798	0.0110929	0.0108999	0.0109303	0.00991214
971			D	Nor-Desoxycholic acid	-0.811144	240.74	383.114	POS	0.00835225	0.00321223	0.00757462	0.0063797	0.0045592	0.00687759	0.0048134	0.00541673	0.00410184	0.00677073	0.00414156	0.00500471	0.0196477	0.0269728	0.0323157	0.026312	0.00799615	0.00898939	0.0106545	0.00921336	0.0140054	0.0241367	0.0199735	0.0193719	0.031184	0.0207585	0.0218303	0.0245909	0.0141247	0.0155846	0.0234921	0.0177338	0.0158338	0.016726	0.0139307	0.0154968	0.00521055	0.00894906	0.00633789	0.0068325	0.0022524
972			D	Chenodeoxycholic acid	-0.0871397	240.636	397.146	POS	0.00176517	6.28562e-05	0.00120861	0.00101221	0.000819012	0.00243126	0.00131565	0.00152197	0.0017726	0.00192494	0.00287206	0.00218987	0.00502012	0.00528364	0.00369564	0.00466647	0.00776759	0.00483408	0.00624961	0.00628376	0.00315263	0.00935972	0.00375974	0.00542403	0.00541729	0.0037839	0.00279476	0.00399865	0.00970887	0.002874	0.00301062	0.00519783	0.00459049	0.00494411	0.00288352	0.00413937	2.54349e-05	0.000232776	0.000418484	0.000225565	2.2082e-05
974			D	(-)-Scopolamine	22.2224	240.061	309.095	POS	0.00310573	0.00188233	0.00131269	0.00210025	0.00170749	0.00257088	0.00326661	0.00251499	0.00724563	0.00806076	0.0127353	0.00934723	0.51226	0.391935	0.197936	0.367377	0.359403	0.0327548	0.0170561	0.136405	0.33572	0.603751	0.166133	0.368535	0.00309325	0.00139534	0.00232617	0.00227159	3.2968e-05	0.00373713	0.00136923	0.00171311	3.34213e-05	3.2711e-05	0.000591255	0.000219129	0.011365	0.0130595	0.00931462	0.0112464	0.00482921
975			D	Suberic acid	-3.70392	239.982	179.049	POS	0.00569136	0.00162985	0.00433097	0.00388406	0.00374767	0.00890918	0.0121182	0.00825836	0.00546272	0.00944343	0.0090057	0.00797062	0.0603127	0.0445015	0.0214396	0.0420846	0.0447926	0.0028423	0.000961761	0.0161989	0.0385975	0.0643293	0.0160965	0.0396744	0.0012566	0.00137034	0.00291076	0.0018459	0.00165151	0.00417394	0.00361711	0.00314752	0.00117121	0.00144089	0.00136278	0.00132496	0.00204069	0.00153922	0.00213998	0.00190663	0.00114185
976			D	Shikonin	3.89544	239.847	291.138	POS	0.00470228	0.0191549	0.00642223	0.0100932	0.00426495	0.0056291	0.00468783	0.00486063	0.00601118	0.00607144	0.00464537	0.005576	0.0107222	0.00570638	0.00565901	0.00736252	0.00389107	0.00240383	0.00519253	0.00382915	0.0022735	0.0410145	0.0326655	0.0253178	0.00224958	0.000905825	0.00220757	0.00178766	0.000713895	0.00068634	0.000470869	0.000623701	0.000405906	0.000892832	0.000543251	0.000613996	0.00275549	0.00445265	0.00419077	0.00379964	0.00102079
977			D	Acetaminophen glucuronide	-15.7302	239.331	332.147	POS	0.00567398	0.00481634	0.0037677	0.00475267	0.003132	0.0132275	0.0104565	0.00893869	0.00845507	0.0114027	0.00888123	0.00957966	0.00954036	0.00689644	0.00266445	0.00636708	0.00220347	0.00757926	2.91945e-05	0.00327064	0.00445683	0.00463465	0.00140361	0.00349836	3.36912e-05	3.19665e-05	0.00247811	0.000847924	0.00614435	0.0137522	0.00431854	0.0080717	0.00534425	0.00295263	0.00533107	0.00454265	0.00390994	0.00516288	0.00381022	0.00429435	0.00359679
978			D	N4-Acetylcytidine	-4.17601	239.201	290.135	POS	0.00520918	0.00366508	0.00248706	0.00378711	0.00415679	0.00873791	0.0180824	0.0103257	0.00537745	0.00903709	0.00944319	0.00795258	0.109687	0.0503579	0.0579046	0.07265	0.0213927	0.032534	0.0838533	0.0459267	0.023846	0.380092	0.372688	0.258875	3.36912e-05	3.19665e-05	0.000667372	0.000244343	3.2968e-05	3.62834e-05	3.42819e-05	3.45111e-05	3.34213e-05	3.2711e-05	3.32362e-05	3.31229e-05	0.0113216	0.00991997	0.00736103	0.00953419	0.00183278
979			D	(S)-10-Hydroxycamptothecin	-21.6647	238.995	369.213	POS	0.0369725	0.0348943	0.0345389	0.0354686	0.025561	0.0470648	0.0414177	0.0380145	0.0316318	0.0403065	0.036579	0.0361724	0.011343	0.0108508	0.0140056	0.0120665	0.00952004	0.0335969	0.0324024	0.0251731	0.0207407	0.0153738	0.0126557	0.0162567	0.00365364	0.00194193	0.00376717	0.00312091	0.00374697	0.00472508	0.00402659	0.00416621	0.00184212	0.00252087	0.0037936	0.00271886	0.0132632	0.0115384	0.00710345	0.010635	0.0193978
980			D	Isodictamnine	-12.322	238.342	205.119	POS	0.00112807	0.00293879	0.000747581	0.00160481	0.00217083	0.00288277	0.000931221	0.00199494	0.00257146	0.00301397	0.00112014	0.00223519	0.00677053	0.00152278	0.0083918	0.00556171	0.00237071	0.00071648	0.00258876	0.00189198	0.00368941	0.000497934	0.0067889	0.00365875	0.00641465	0.00359377	0.00687458	0.00562766	0.00710255	0.00433588	0.00339808	0.0049455	0.0031955	0.00344111	0.00345303	0.00336321	0.011671	0.00775261	0.00713656	0.0088534	0.00190944
981			D	Laurolitsine	-16.0284	238.135	318.198	POS	2.34083e-05	6.28562e-05	2.19957e-05	3.60867e-05	0.00148102	0.000636553	0.000603613	0.000907061	0.000269267	2.44466e-05	0.00126388	0.000519199	0.0158471	0.0167877	0.028444	0.0203596	0.0344755	0.0329158	0.0340296	0.033807	0.0208979	0.0299657	0.0531175	0.0346604	0.00850292	0.0133855	0.00309907	0.00832917	0.0181115	0.0144372	0.0284437	0.0203308	0.0164954	0.0129483	0.0156123	0.0150187	0.000252224	2.37676e-05	2.3787e-05	9.99263e-05	2.2082e-05
982			D	Precocene II	-18.4712	238.065	227.034	POS	0.0158027	0.014006	0.0141986	0.0146691	0.00195577	0.0123816	0.00976514	0.00803417	0.016479	0.0204217	0.0148339	0.0172449	0.00843956	0.00983756	0.00581584	0.00803099	0.0162637	0.0167618	0.0147189	0.0159148	0.014556	0.00859937	0.00819322	0.0104495	0.0231622	0.0209176	0.0226706	0.0222501	0.0201682	0.0235716	0.0245399	0.0227599	0.0252965	0.0238066	0.0252524	0.0247852	0.0177662	0.0150854	0.0154917	0.0161144	0.0122068
984			D	Phaseollin	-1.38859	237.958	326.108	POS	0.00494145	0.00243215	0.00410318	0.00382559	0.00793378	0.0138441	0.0197837	0.0138539	0.00700948	0.00860371	0.00930858	0.00830726	0.0480924	0.0343186	0.0457976	0.0427362	0.097115	0.0814627	0.0832738	0.0872838	0.105311	0.0798922	0.0988485	0.094684	0.0619332	0.0440316	0.0319179	0.0459609	0.0573443	0.0671726	0.0665122	0.0636764	0.0560062	0.0512943	0.0563442	0.0545482	0.0182786	0.0247306	0.013624	0.0188777	0.0138975
985			D	4-(Trimethylammonio)butanoate	-1.16203	237.909	153.077	POS	0.00887984	0.00673287	0.00904688	0.00821987	0.0426261	0.0354251	0.0364665	0.0381726	0.0319623	0.0186378	0.00939472	0.0199982	0.0343124	0.0278309	0.049479	0.0372074	0.018945	0.0230693	0.0262174	0.0227439	0.00715687	0.0337905	0.00942207	0.0167898	0.00276272	0.00632876	0.00375171	0.00428106	0.0155673	0.0164802	0.00696563	0.0130044	0.00711252	0.00885786	0.0068793	0.00761656	0.00430135	0.00794323	0.00743785	0.00656081	0.00772101
987			D	N4-Acetylcytidine	6.70228	236.698	290.16	POS	0.00387151	0.00440593	0.00233008	0.00353584	0.0133322	0.00451764	0.0037206	0.00719014	2.38377e-05	0.00310328	0.00741429	0.0035138	0.561931	0.267037	0.191437	0.340135	0.569024	0.581648	0.436853	0.529175	0.7132	0.0818219	0.0779976	0.291006	0.544951	0.494205	0.542927	0.527361	0.283628	1.17359	0.585468	0.680894	0.0478469	0.428739	0.0515478	0.176045	0.00230059	0.00253234	0.00132041	0.00205111	0.00823373
988			D	Chenodeoxycholic acid	-0.344095	236.681	397.125	POS	0.00595636	0.00168201	0.00480558	0.00414798	0.00274247	0.00688629	0.00475914	0.00479597	0.00466988	0.0046959	0.00754193	0.0056359	0.010113	0.00853896	0.00480953	0.0078205	0.00339817	0.0043797	0.00474676	0.00417488	0.00493564	0.0118449	0.00591502	0.0075652	0.00747495	0.00271826	0.00442671	0.00487331	0.0082679	0.00638071	0.00273605	0.00579489	0.00404576	0.00354733	0.00168021	0.0030911	0.00027499	2.37676e-05	0.000956068	0.000418275	0.000335216
990			D	Diphenylamine	-24.752	236.056	177.059	POS	0.0268647	0.0152225	0.0201773	0.0207548	0.0162672	0.0274837	0.0303365	0.0246958	0.0113205	0.0243078	0.0358404	0.0238229	0.010481	0.00222957	0.0144946	0.00906838	0.0176984	0.00500231	0.0183904	0.013697	0.00743117	0.0195699	0.00924686	0.0120826	0.00588978	0.00722214	0.00397694	0.00569629	0.0126159	0.0100523	0.00701761	0.00989526	0.0350636	0.00331715	0.0293238	0.0225682	0.0100532	0.0100307	0.00884698	0.00964362	0.00792962
991			D	(-)-Scopolamine	-19.1994	236.042	309.059	POS	0.00332728	0.00139564	0.00272858	0.00248383	0.00382868	0.00732269	0.00797722	0.0063762	0.00584099	0.00582455	0.00516309	0.00560954	0.0405459	0.0210467	0.0209957	0.0275294	0.0265401	0.00278131	0.0019585	0.0104266	0.0270208	0.0108026	0.0371466	0.02499	0.00183883	0.000704561	0.00172758	0.00142366	0.000744715	0.00154187	0.00322279	0.00183646	0.0023949	0.000789577	3.32362e-05	0.00107257	0.00443976	0.00371561	0.00405297	0.00406945	0.000421302
995			D	Diphenylamine	-2.14601	235.119	177.106	POS	0.0557755	0.028374	0.0405221	0.0415572	0.0307337	0.0530463	0.0557159	0.0464986	0.04217	0.047824	0.0596603	0.0498848	0.0260757	0.00791886	0.0174176	0.0171374	0.0357981	0.0114676	0.0359943	0.0277533	0.0166877	0.0207679	0.0207489	0.0194015	0.0128897	0.00724478	0.0102205	0.0101183	0.0124576	0.0247654	0.0212372	0.0194867	0.0369901	0.00780231	0.0299965	0.0249296	0.0122323	0.0115581	0.0112328	0.0116744	0.00898141
996			D	(S)-beta-Aminoisobutyric acid	-4.14695	235.098	115.087	POS	0.0277378	0.0161647	0.0215911	0.0218312	0.0163682	0.0269174	0.0296218	0.0243025	0.0211131	0.0244511	0.029796	0.0251201	0.0136594	0.00378263	0.0107209	0.00938762	0.0151023	0.0107519	0.0236032	0.0164858	0.0068386	0.00843252	0.0120284	0.00909983	0.00454795	0.00452684	0.00743463	0.00550314	0.00936029	0.0171791	0.0110607	0.0125334	0.0167575	0.00235565	0.0140962	0.0110698	0.0044366	0.00640815	0.00332273	0.00472249	0.0050821
998			D	Isofebrifugine	-13.464	234.708	305.166	POS	0.000630784	0.000687047	2.19957e-05	0.000446609	0.00116904	0.00061433	0.000865965	0.000883111	0.000818184	0.000997316	0.00116856	0.000994686	0.0253809	0.022276	0.0192665	0.0223078	0.0257719	0.0300808	0.0232175	0.0263567	0.0295245	0.0163494	0.0270405	0.0243048	0.0212502	0.00711199	0.0136116	0.0139913	0.0116125	0.0261188	0.0273208	0.021684	0.00700746	0.0173662	0.0185067	0.0142934	0.000302607	2.37676e-05	2.3787e-05	0.000116721	2.2082e-05
1000			D	Dehydrocholic acid	17.8185	233.976	406.105	POS	0.0159669	0.0297166	0.0156593	0.0204476	0.0130751	0.0191135	0.014528	0.0155722	0.0162848	0.0131918	0.0136919	0.0143895	0.017574	0.0143664	0.00904031	0.0136603	0.0126762	0.024409	0.0261431	0.0210761	0.0164353	0.0162534	0.0156338	0.0161075	0.0182957	0.0159337	0.00989287	0.0147074	0.0217369	0.0122553	0.0130135	0.0156686	0.00863694	0.0109687	0.0178165	0.0124741	0.00199807	0.00466123	0.00206593	0.00290841	0.00310461
1002			D	2,4-Dihydroxypyrimidine-5-carboxylic acid	7.84671	232.308	161.137	POS	0.775373	1.09509	0.888567	0.919677	0.735484	1.08928	1.596	1.14025	1.3861	1.53994	1.11592	1.34732	0.298459	0.392135	0.471521	0.387372	0.482775	0.317842	0.550683	0.450433	0.72357	0.481301	0.534453	0.579775	0.634772	0.454511	1.05722	0.715501	0.627023	0.977716	0.855779	0.820173	0.909616	0.851413	1.00546	0.922161	0.141538	0.182394	0.151948	0.158626	0.110717
1003			D	7-Methylguanine	-2.43607	230.879	173.092	POS	0.00271035	0.0153954	0.00177984	0.00662852	0.00354098	0.000982067	0.00267974	0.00240093	0.00161244	0.000874807	0.00216551	0.00155092	0.0205276	0.016334	0.0198317	0.0188978	0.0369747	0.0110628	0.0113832	0.0198069	0.0371732	0.0306032	0.0369236	0.0349	0.0110951	0.0144107	0.0409482	0.0221513	0.0195656	0.0130251	0.0204331	0.0176746	0.0373162	0.0172215	0.0299634	0.028167	0.00396171	0.00321384	0.00271087	0.00329547	0.00466012
1004			D	Xanthoxylin	-14.0027	230.323	202.071	POS	0.000623623	0.00124548	0.000257352	0.000708819	2.17264e-05	0.000266301	0.000189185	0.000159071	0.00300915	0.000325307	0.000243876	0.00119278	0.00232663	0.00104334	0.000256589	0.00120885	0.0019267	0.00235775	0.00184639	0.00204361	0.00346292	0.00173286	0.00136541	0.00218706	0.00150954	0.0012956	0.00144421	0.00141645	0.00414386	0.000808148	0.00181085	0.00225429	0.00202974	0.00122869	0.00228496	0.0018478	0.00207229	0.00170988	0.00272899	0.00217038	0.00100068
1005			D	Isofebrifugine	17.9883	230.228	305.179	POS	2.34083e-05	0.000474787	2.19957e-05	0.000173397	2.17264e-05	2.32198e-05	2.26465e-05	2.25309e-05	2.38377e-05	2.44466e-05	2.14694e-05	2.32512e-05	0.0323692	0.0220269	0.031763	0.0287197	0.0352348	0.0163033	0.0118155	0.0211179	0.0195046	0.0249918	0.0179475	0.0208146	0.00882762	0.00764502	0.0075843	0.00801898	0.0155007	0.0177657	0.017769	0.0170118	0.0193307	0.0152765	0.0197405	0.0181159	2.54349e-05	2.37676e-05	2.3787e-05	2.43299e-05	2.2082e-05
1006			D	Eugenin	-22.1636	229.509	212.101	POS	0.00701014	6.28562e-05	0.00374429	0.00360576	0.00909033	0.00661198	0.00634527	0.00734919	0.00817643	0.0095384	0.00625394	0.00798959	0.0518517	0.0643288	0.0669201	0.0610335	0.12871	0.142281	0.0720423	0.114345	0.0833511	0.0835948	0.112376	0.0931073	0.130314	0.101028	0.0738186	0.10172	0.0109388	0.0848468	0.14294	0.0795752	0.156003	0.0899633	0.105336	0.117101	0.00450147	0.00406708	0.00472839	0.00443231	0.0112328
1007			D	Antirhine	-11.3884	229.4	345.189	POS	0.0025873	0.00679194	0.0038218	0.00440035	0.00384997	0.00317863	0.00546655	0.00416505	0.00489629	0.0055073	0.00602214	0.00547525	0.00387757	0.00667929	0.00704095	0.00586594	0.008176	0.00793867	0.00749496	0.00786987	0.00701712	0.00797619	0.00916529	0.00805287	0.00389284	0.00415287	0.00686811	0.00497127	0.0108909	0.0131212	0.00619258	0.0100682	0.00873176	0.00605066	0.00619947	0.00699396	0.000876901	2.37676e-05	0.0019678	0.000956157	0.00176965
1009			D	Demethyl-Coclaurine	-17.0755	228.836	276.018	POS	0.00873954	0.0458173	0.0114397	0.0219988	0.0072043	0.00784347	0.00431679	0.00645485	0.00712661	0.0063322	0.00454087	0.00599989	2.68293e-05	2.76958e-05	2.75856e-05	2.73702e-05	3.0127e-05	0.00315206	0.00247616	0.00188612	2.84437e-05	2.64121e-05	2.75096e-05	2.74551e-05	3.36912e-05	3.19665e-05	0.00333295	0.00113287	0.00278334	3.62834e-05	3.42819e-05	0.000951303	3.34213e-05	3.2711e-05	3.32362e-05	3.31229e-05	0.00318622	0.00345238	0.00473252	0.00379037	0.0054136
1010			D	(-)-Cinchonidine	1.09795	226.882	300.062	POS	0.00306721	0.0104855	0.00466513	0.0060726	0.00225357	0.00126851	0.00189206	0.00180471	0.00354749	0.00449184	0.00468918	0.00424284	0.0154688	0.0140698	0.0165179	0.0153521	0.00685706	0.0041842	0.00736639	0.00613588	0.0120545	0.0127463	0.0113314	0.0120441	0.0120335	0.0166879	0.0149226	0.014548	0.0180962	0.0118576	0.0102996	0.0134178	0.0181068	0.0127838	0.0183487	0.0164131	0.000202855	0.000201316	0.000184941	0.000196371	2.2082e-05
1017			D	2-Methylglutaric acid	-2.1675	225.311	151.048	POS	0.43949	0.433314	0.370467	0.414424	0.322681	0.450519	0.360822	0.378007	0.42582	0.45511	0.404445	0.428458	0.21662	0.224605	0.269509	0.236911	0.225317	0.336607	0.25299	0.271638	0.209637	0.235726	0.283079	0.242814	0.294353	0.279698	0.222035	0.265362	0.191348	0.263326	0.301288	0.251987	0.254204	0.229852	0.217903	0.233986	0.381886	0.378412	0.351802	0.3707	0.472541
1018			D	2-Hydroxy-2-methylbutyric acid	-2.40853	225.143	170.062	POS	0.10176	0.101791	0.0876945	0.0970819	0.0778653	0.104433	0.0850183	0.0891054	0.102234	0.11323	0.101423	0.105629	0.044934	0.0511984	0.0699899	0.0553741	0.0398984	0.0760491	0.0592914	0.0584129	0.0448102	0.0555807	0.0666896	0.0556935	0.0533206	0.0570566	0.352107	0.154161	0.0359356	0.0630882	0.0583841	0.0524693	0.0470362	0.0552297	0.0477994	0.0500218	0.095484	0.0909743	0.084274	0.0902441	0.114479
1020			D	DL-Tyrosine	-2.66443	223.019	188.035	POS	0.0104318	0.0125002	0.00598557	0.00963919	0.0106662	0.0094449	0.00809238	0.00940116	0.00641469	0.00640625	0.010715	0.00784532	0.0465528	0.0493321	0.0461868	0.0473573	0.0800163	0.100447	0.0729401	0.0844678	0.066156	0.0414909	0.0517239	0.0531236	0.0844387	0.0683521	0.0944865	0.0824258	0.093705	0.066497	0.134336	0.0981794	0.0841073	0.0690694	0.0643056	0.0724941	0.00319412	0.00169514	0.0027271	0.00253879	0.00548054
1021			D	3-Hydroxy-2-methylpyridine	-0.875282	223.007	160.108	POS	0.00542346	0.00477531	0.00306726	0.00442201	0.00513376	0.00496831	0.0106391	0.0069137	0.00213349	0.0045249	0.00646075	0.00437305	0.00776265	0.00805155	0.0085126	0.00810893	0.0227797	0.00934878	0.014331	0.0154865	0.0106256	0.0115631	0.0115255	0.0112381	0.0077376	0.00787964	0.0131674	0.00959487	0.0796281	0.0123805	0.0141898	0.0353995	0.0266137	0.0113402	0.0166146	0.0181895	0.00347152	0.00298318	0.00285904	0.00310458	0.00279664
1023			D	Hyoscyamine	14.639	221.74	295.093	POS	2.34083e-05	6.28562e-05	0.000139036	7.51002e-05	2.17264e-05	2.32198e-05	2.26465e-05	2.25309e-05	2.38377e-05	0.000472718	2.14694e-05	0.000172675	0.00156382	0.000887219	0.00201844	0.00148983	0.00134277	0.000952224	0.0029413	0.00174543	0.00256783	2.64121e-05	0.00104685	0.0012137	0.00209037	0.00162699	0.00183178	0.00184971	0.00180333	0.00237408	0.00190984	0.00202908	0.00150684	0.00167269	0.00164889	0.00160947	2.54349e-05	2.37676e-05	2.3787e-05	2.43299e-05	2.2082e-05
1024			D	Rutacridone	19.7377	221.739	313.171	POS	2.34083e-05	0.00028117	2.19957e-05	0.000108858	2.17264e-05	2.32198e-05	2.26465e-05	2.25309e-05	2.38377e-05	2.44466e-05	2.14694e-05	2.32512e-05	2.68293e-05	2.76958e-05	2.75856e-05	2.73702e-05	3.0127e-05	0.000166143	2.91945e-05	7.51548e-05	2.84437e-05	2.64121e-05	2.75096e-05	2.74551e-05	0.000458307	3.19665e-05	3.24336e-05	0.000174236	0.000645872	0.010175	0.00918967	0.00667018	0.0113715	0.00482035	0.0105844	0.00892543	2.54349e-05	2.37676e-05	2.3787e-05	2.43299e-05	2.2082e-05
1027			D	Europine	15.607	220.839	334.138	POS	0.00521447	0.00698308	0.00109471	0.00443075	0.00190099	0.00311833	0.00098281	0.00200071	0.00294616	0.00212655	0.00162732	0.00223334	0.0062599	0.00558636	0.0063879	0.00607805	0.00389519	0.00429401	0.00181431	0.0033345	0.00600052	0.00420088	0.00584959	0.00535033	0.00664852	0.00566183	0.00535147	0.00588727	0.00375315	0.0058618	0.00469948	0.00477148	0.00444825	0.00566151	0.00402169	0.00471049	0.00334607	0.00290145	0.0030124	0.00308664	0.00342899
1028			D	Glycitein	23.2765	220.766	289.072	POS	0.0134448	0.0447533	0.0122032	0.0234671	0.0106963	0.00600369	0.00442833	0.00704279	0.00518439	0.00965928	0.00694285	0.00726217	0.0534911	0.0567924	0.0453791	0.0518875	0.0592075	0.0183261	0.0102521	0.0292619	0.0552676	0.0582715	0.0672726	0.0602706	0.0170385	0.00884282	0.00553873	0.0104734	0.0132156	0.0141566	0.0167492	0.0147071	0.00567461	0.00777635	0.0133946	0.00894853	0.0101785	0.00923851	0.00928444	0.00956714	0.00869393
1029			D	Diphenylamine	-1.27393	220.636	177.106	POS	0.000599791	0.00211013	0.000548596	0.00108617	0.000181558	0.00051217	0.000263381	0.000319036	0.000339642	0.000312658	2.14694e-05	0.00022459	0.00591397	0.00266836	0.00232375	0.00363536	0.0100595	0.00265924	0.00621992	0.00631288	0.00408232	0.00710308	0.00284109	0.0046755	0.00134698	0.00140314	0.00189808	0.0015494	0.0051979	0.00147571	0.00212314	0.00293225	0.00565175	0.00231895	0.00317371	0.0037148	0.0111975	0.00815461	0.00872841	0.00936016	0.00469386
1033			D	Cassyfiline	18.276	220.469	346.072	POS	0.000848518	0.0043061	0.000974021	0.00204288	0.000840128	0.000698457	0.000949187	0.000829257	0.000389114	0.00083249	0.000585536	0.00060238	0.00230943	0.00228902	0.00211048	0.00223631	0.00341708	0.00157881	0.00134029	0.00211206	0.00254611	0.00228378	0.00248922	0.0024397	0.00204672	0.00164115	0.00212248	0.00193678	0.00126714	0.00185193	0.00189986	0.00167298	0.00135669	0.00166071	0.00188675	0.00163472	0.00130791	0.00128794	0.00101858	0.00120481	0.000822144
1034			D	Ginkgolide B	-19.8101	220.465	474.188	POS	0.000837778	0.0192079	2.19957e-05	0.00668923	0.0014785	0.000676586	2.26465e-05	0.00072591	0.000477484	0.000308543	0.000815341	0.000533789	0.00349218	0.00318619	0.00186732	0.00284857	0.00233547	0.00268534	0.00115383	0.00205821	0.00255991	0.000442529	0.00222614	0.00174286	0.00327264	0.00299333	0.0014082	0.00255806	0.002149	0.00325058	0.00240712	0.00260223	0.00115481	0.00167166	0.00217764	0.00166804	0.00133024	0.00131106	0.000780668	0.00114066	0.00134857
1035			D	N-Acetyl-Neuraminic acid	-0.999532	220.463	315.087	POS	0.00318612	0.00908966	0.000787651	0.00435448	0.00118237	0.00260304	0.00190005	0.00189515	0.00494217	0.00230494	0.00160838	0.00295183	0.0130237	0.0113823	0.00941033	0.0112721	0.0105207	0.00438967	0.00308313	0.00599783	0.00890456	0.0133105	0.00767608	0.00996372	0.00679525	0.00592835	0.00502876	0.00591745	0.00359484	0.0060341	0.00656473	0.00539789	0.00475208	0.00558666	0.00437486	0.00490453	0.00267909	0.00140747	0.00165982	0.00191546	0.00283404
1036			D	5-Aza-2'-deoxycytidine	-5.5378	220.394	277.072	POS	0.00187512	0.00553245	0.00147195	0.00295984	0.00150451	0.00111365	0.000670856	0.00109634	0.00109708	0.000703193	0.000940845	0.000913704	0.00119754	0.00261898	0.00244573	0.00208742	0.00197249	0.00254856	0.00145581	0.00199229	0.00170121	0.00135897	0.0017516	0.00160392	0.00550131	0.00443839	0.0035046	0.00448144	0.00398615	0.015665	0.0161253	0.0119255	0.00234553	0.00245226	0.00802785	0.00427521	0.00241507	0.00206465	0.00225576	0.00224516	0.0020307
1037			D	Reticuline	-11.3787	220.362	332.194	POS	0.000561385	6.28562e-05	0.00031727	0.000313837	0.00115348	0.000674922	0.00056589	0.000798098	0.000446016	0.00278642	2.14694e-05	0.00108463	0.00788406	0.00500894	0.00513578	0.00600959	0.0228696	0.0171103	0.0078712	0.0159504	0.0128701	0.00343896	0.00629057	0.0075332	0.0434369	0.0332783	0.0202528	0.0323227	0.0254511	0.0272397	0.0578054	0.0368321	0.0289152	0.0271888	0.0298784	0.0286608	2.54349e-05	2.37676e-05	2.3787e-05	2.43299e-05	2.2082e-05
1039			D	D-Serine	-2.81777	219.968	117.066	POS	0.184495	0.566475	0.149519	0.300163	0.126589	0.112119	0.116431	0.11838	0.161092	0.193365	0.132989	0.162482	0.0800945	0.101046	0.0865997	0.0892467	0.161278	0.218963	0.184323	0.188188	0.14277	0.0764134	0.101377	0.106853	0.452432	0.494411	0.489012	0.478618	0.362011	0.487484	0.449575	0.433023	0.473159	0.382045	0.490565	0.44859	0.405825	0.334085	0.374921	0.37161	0.304285
1041			D	Cryptochlorogenic acid	0.441174	219.261	358.023	POS	0.0464473	6.28562e-05	0.000316726	0.015609	0.000305241	0.00156367	0.000418214	0.000762373	0.000189224	2.44466e-05	2.14694e-05	7.83801e-05	2.68293e-05	0.000523255	2.75856e-05	0.000192557	3.0127e-05	0.00527246	2.91945e-05	0.00177726	2.84437e-05	2.64121e-05	2.75096e-05	2.74551e-05	3.36912e-05	3.19665e-05	3.24336e-05	3.26971e-05	3.2968e-05	3.62834e-05	3.42819e-05	3.45111e-05	3.34213e-05	3.2711e-05	3.32362e-05	3.31229e-05	0.000887037	0.000318517	0.00129762	0.000834391	0.000329272
1043			D	Zearalenone	-13.785	215.651	324.221	POS	0.0909976	0.0343767	0.0684543	0.0646095	0.0501394	0.112404	0.126969	0.0965044	0.107249	0.123531	0.112385	0.114389	0.024753	0.0276827	0.0341115	0.0288491	0.0626032	0.0316003	0.0396034	0.0446023	0.0457093	0.0629793	0.0577685	0.0554857	0.0453839	0.0390795	0.100732	0.0617318	0.0959705	0.0632272	0.093707	0.0843016	0.0783052	0.0454552	0.0769254	0.0668953	0.00174269	0.000768358	0.00148101	0.00133069	0.00197899
1044			D	Antirhine	-11.0846	215.649	345.2	POS	0.0801945	0.026533	0.0539672	0.0535649	0.0377416	0.0970956	0.108627	0.0811546	0.100855	0.116007	0.10544	0.107434	0.0117374	0.0100855	0.0154539	0.0124256	0.0313427	0.0128133	0.0177827	0.0206463	0.0235308	0.0272414	0.0239048	0.0248924	0.0247611	0.0201734	0.052777	0.0325705	0.0651163	0.0287981	0.0565573	0.0501572	0.0366443	0.0240359	0.0365829	0.0324211	2.54349e-05	0.00162859	0.000490226	0.00071475	0.000474555
1047			D	7-Methylguanine	-2.35206	211.959	173.092	POS	2.34083e-05	0.00386887	0.00143847	0.00177692	0.000715804	0.00151026	0.00108659	0.00110422	2.38377e-05	0.00137075	2.14694e-05	0.000472019	0.00629178	0.00829405	0.0249465	0.0131774	0.0310769	0.00327503	0.00697544	0.0137758	0.00346002	0.0181245	0.00343251	0.008339	0.0287556	0.0220624	0.00189689	0.0175716	0.00206996	0.0242362	0.0311081	0.0191381	0.0272827	0.0179221	3.32362e-05	0.0150793	0.000763696	0.00136688	0.000688555	0.00093971	0.00196407
1049			D	DL-Tryptophan	-0.91703	211.103	210.005	POS	0.00119946	0.00205393	0.00198853	0.0017473	0.000486606	0.00192945	0.00249922	0.00163843	0.000787117	0.00162785	0.00255187	0.00165561	0.00863918	0.00980251	0.00991182	0.00945117	0.00935031	0.0115079	0.012584	0.0111474	0.00917039	0.00826476	0.00926244	0.0088992	0.0084961	0.00816331	0.00649852	0.00771931	0.00810923	0.00989599	0.010382	0.00946242	0.00804955	0.00709718	0.00875117	0.00796597	0.00170301	0.000998073	0.00139301	0.0013647	0.000989242
1050			D	Chenodeoxycholic acid glycine conjugate	-0.738214	210.946	455.129	POS	2.34083e-05	0.00248393	0.000539661	0.00101567	2.17264e-05	2.32198e-05	2.26465e-05	2.25309e-05	2.38377e-05	0.000517194	2.14694e-05	0.0001875	0.0290966	0.0330765	0.0244742	0.0288824	0.0267326	2.98917e-05	2.91945e-05	0.00893057	0.0385516	0.0184237	0.0356802	0.0308852	3.36912e-05	0.000448526	3.24336e-05	0.00017155	3.2968e-05	0.000937068	0.000459801	0.000476612	0.00049232	3.2711e-05	3.32362e-05	0.000186089	2.54349e-05	2.37676e-05	2.3787e-05	2.43299e-05	2.2082e-05
1054			D	Phenylalanylphenylalanine	15.7045	208.92	317.998	POS	0.00747803	6.28562e-05	0.00399688	0.00384592	0.00363663	0.00434534	0.00411275	0.00403157	0.00375487	0.00421488	0.00685249	0.00494075	0.01137	0.0139459	0.00955527	0.0116237	0.0385197	0.0247806	0.0362642	0.0331881	0.012607	0.00455128	0.00456399	0.00724075	0.0157319	0.0193254	0.0231596	0.0194056	0.046056	0.0103841	0.0388614	0.0317672	0.0193033	0.0133687	0.0223756	0.0183492	0.00346349	0.000913628	0.00293778	0.0024383	0.00199677
1055			D	Aconine	-6.06324	208.328	504.89	POS	0.0402369	0.169966	0.031717	0.0806399	0.0328018	0.0271774	0.0333563	0.0311118	0.0383265	0.028323	0.0253233	0.0306576	0.0468477	0.0484648	0.0544268	0.0499131	0.0560378	0.036671	0.038729	0.0438126	0.0568447	0.0519959	0.0478977	0.0522461	0.0496899	0.046539	0.0439506	0.0467265	0.0550254	0.0444692	0.0479916	0.0491621	0.0668165	0.0495278	0.0623863	0.0595769	0.0360016	0.0333226	0.0324873	0.0339372	0.0250019
1056			D	Methyl (1S,4aS,8S,8aS)-3-hydroxy-1-methyl-8-[(2S,3R,4S,5S,6R)-3,4,5-trihydroxy-6-(hydroxymethyl)oxan-2-yl]oxy-1,3,4,4a,8,8a-hexahydropyrano[3,4-c]pyran-5-carboxylate	14.5164	207.615	411.01	POS	0.00624683	0.0399693	0.00812689	0.0181143	0.005223	0.0142332	0.00619822	0.00855147	0.00563048	0.00738866	0.00602412	0.00634776	0.00602171	0.00839284	0.00736275	0.0072591	0.0114885	0.00769409	0.00821789	0.00913351	0.0144982	0.0054277	0.00694144	0.00895579	0.00710446	0.00792866	0.0057506	0.00692791	0.00912227	0.014556	0.00966373	0.011114	0.0074975	0.0144438	0.0145394	0.0121602	0.00766772	0.00528237	0.00434196	0.00576402	0.00462373
1057			D	Myricitrin	23.3281	207.549	468.948	POS	0.0184542	0.0320847	0.0192652	0.023268	0.00675327	0.0141541	0.0233009	0.0147361	0.00977588	0.0194321	0.0237488	0.0176523	0.0190963	0.0206154	0.0232237	0.0209785	0.0236132	0.0351195	0.02224	0.0269909	0.0181891	0.0199889	0.0180455	0.0187412	0.0285657	0.0232954	0.0299572	0.0272727	0.0218562	0.0413404	0.0199681	0.0277216	0.0366687	0.017481	0.0345885	0.0295794	0.0306165	0.0117176	0.0180161	0.0201168	0.00780284
1060			D	Magnolol	-14.0623	207.072	270.002	POS	1.10643	0.896633	0.932774	0.978611	0.982703	0.823722	0.714569	0.840331	1.1471	0.943637	0.672868	0.921203	0.714659	0.586529	0.673981	0.65839	0.660495	0.993264	1.15941	0.937724	0.509584	0.497304	0.694624	0.567171	1.22871	1.2159	1.05087	1.16516	1.11638	1.25453	1.23916	1.20335	1.03161	1.20373	1.02008	1.08514	0.887957	1.01416	0.931105	0.944407	0.931031
1061			D	Glycerophosphocholine	-1.05084	206.56	262.982	POS	0.104626	0.352037	0.0569978	0.17122	0.0422453	0.106039	0.0995486	0.0826108	0.0501686	0.125784	0.0996542	0.0918688	0.110435	0.107695	0.115101	0.111077	0.105615	0.126736	0.10846	0.113604	0.119782	0.0993207	0.103525	0.107543	0.155221	0.143391	0.151525	0.150046	0.171118	0.178027	0.172491	0.173878	0.158406	0.167238	0.147624	0.157756	0.108188	0.11377	0.0862804	0.102746	0.118894
1062			D	3-Hydroxy-2-methylpyridine	18.9108	204.363	160.201	POS	0.120817	0.0975734	0.0499963	0.0894623	0.0331109	0.130141	0.0568476	0.0733665	0.0949725	0.141059	0.170835	0.135622	0.322229	0.204216	0.131739	0.219395	0.404944	0.0662162	0.0176581	0.162939	0.0917092	0.245711	0.0836741	0.140365	0.238437	0.502189	0.566841	0.435822	0.583011	0.434916	0.254417	0.424115	0.670798	0.39491	0.385482	0.48373	0.028763	0.00829519	0.0126393	0.0165658	0.0239366
1063			D	D-Serine	-15.6534	203.54	117.066	POS	0.00340834	0.0102069	0.00237145	0.00532889	0.00327651	0.00367561	0.00322554	0.00339256	0.0033758	0.00359447	0.00316043	0.0033769	0.0161311	0.0242501	0.0143979	0.0182597	0.0237408	0.0179758	0.0144885	0.018735	0.0341152	0.0160608	0.0137583	0.0213115	0.00943594	0.00811794	0.0098674	0.00914042	0.00674073	0.0132528	0.0116048	0.0105328	0.00731594	0.00979913	0.00771203	0.0082757	0.00539945	0.00416256	0.00418029	0.00458077	0.00304454
1064			D	Diphenylamine	-24.5916	202.927	177.087	POS	0.00647299	0.00772584	0.00256774	0.00558886	0.0132399	0.00638058	0.0212209	0.0136138	0.00854609	0.00578336	0.00997609	0.00810185	0.0173846	0.0359677	0.115518	0.05629	0.0190004	0.00502066	0.00531283	0.00977796	0.0170106	0.119001	0.0778988	0.0713036	0.0109475	0.0106929	0.012421	0.0113538	0.0181258	0.00740596	0.0095656	0.0116991	0.00869426	0.0099328	0.0108694	0.00983216	0.00556861	0.00285263	0.00406276	0.00416133	0.00462018
1065			D	Orsellinic acid	-15.0403	202.882	174.088	POS	0.0294583	0.102735	0.0302887	0.0541607	0.0287223	0.0408058	0.0410902	0.0368728	0.0322342	0.0371548	0.0347866	0.0347252	0.0402351	0.0342435	0.0353973	0.0366253	0.0441754	0.0366462	0.038645	0.0398222	0.0428392	0.0429248	0.0339131	0.0398924	0.146607	0.145212	0.12069	0.137503	0.110466	0.158306	0.213174	0.160649	0.18568	0.135734	0.140692	0.154035	0.0456951	0.0340485	0.0401284	0.0399573	0.0393412
1066			D	5-Aza-2'-deoxycytidine	-20.7433	202.804	277.049	POS	0.0151123	0.0142135	0.012527	0.0139509	0.0102743	0.0141652	0.015067	0.0131688	0.0161588	0.0173007	0.020843	0.0181009	0.0712019	0.0778978	0.072345	0.0738149	0.0587675	0.0351867	0.0430192	0.0456578	0.0687741	0.0879454	0.0568397	0.0711864	0.000213124	3.19665e-05	3.24336e-05	9.25081e-05	3.2968e-05	3.62834e-05	3.42819e-05	3.45111e-05	3.34213e-05	3.2711e-05	3.32362e-05	3.31229e-05	0.0219823	0.0238084	0.0203223	0.0220377	0.0113707
1067			D	DL-Phenylalanine	-1.39056	202.704	173.103	POS	0.0116656	0.0113718	0.0110634	0.0113669	0.00914539	0.0208143	0.017003	0.0156542	0.0204136	0.0125625	0.012176	0.0150507	0.00949508	0.0118243	0.0264882	0.0159359	0.00897397	0.00806308	0.0103469	0.00912799	0.00802864	0.0204114	0.01152	0.01332	0.0927543	0.0825677	0.0537251	0.076349	0.0539016	0.0989371	0.146605	0.0998147	0.0977248	0.0737236	0.079	0.0834828	0.0318768	0.0144548	0.0173775	0.0212364	0.0176269
1069			D	D-Mannosamine	4.56887	202.166	186.106	POS	0.00337921	0.00736485	0.00264471	0.00446292	0.00200197	0.00214032	0.00277571	0.002306	0.00372863	0.0048898	0.0069845	0.00520098	0.18927	0.144092	0.156869	0.16341	0.0876928	0.0374238	0.0314882	0.0522016	0.122174	0.169671	0.100511	0.130785	0.0340448	0.0364931	0.0252959	0.0319446	0.0539743	0.0294546	0.022394	0.0352743	0.0466914	0.0305492	0.0430485	0.0400964	0.00299442	0.00262787	0.00274071	0.00278767	0.00146961
1071			D	3-Nitrotyrosine	6.17362	202.085	231.1	POS	0.00292323	0.000666397	0.00120146	0.00159703	0.00165914	0.00144158	0.000519966	0.0012069	0.00453489	0.0031304	0.00534767	0.00433765	0.190424	0.147113	0.157447	0.164995	0.0871571	0.0236475	0.0329171	0.0479072	0.12374	0.165907	0.0997261	0.129791	0.033308	0.0360724	0.0231722	0.0308509	0.0549041	0.0266758	0.0230147	0.0348649	0.0464685	0.0304623	0.0468248	0.0412518	0.0057323	0.00514431	0.00390851	0.00492837	0.0118895
1072			D	5-Hydroxytryptophan	14.6735	201.595	224.078	POS	0.00150958	0.0063106	0.00158764	0.00313594	0.00136094	0.00287938	0.00182123	0.00202052	0.0012002	0.00139046	0.00109043	0.00122703	0.00961302	0.00792427	0.00872412	0.0087538	0.00731451	0.0050392	0.00342385	0.00525919	0.00840035	0.0113864	0.00646966	0.00875214	0.00962788	0.00709174	0.00863618	0.00845193	0.00831447	0.00521303	0.00559223	0.00637324	0.00633373	0.00553546	0.00571207	0.00586042	0.00141275	0.00122266	0.00135178	0.00132906	0.000942025
1075			D	Nicotinamide N-oxide	-3.44318	200.771	146.027	POS	2.34083e-05	0.000365295	2.19957e-05	0.0001369	2.17264e-05	2.32198e-05	2.26465e-05	2.25309e-05	2.38377e-05	2.44466e-05	2.14694e-05	2.32512e-05	2.68293e-05	2.76958e-05	2.75856e-05	2.73702e-05	3.0127e-05	2.98917e-05	2.91945e-05	2.97377e-05	2.84437e-05	2.64121e-05	2.75096e-05	2.74551e-05	0.046466	0.0307507	0.0138186	0.0303451	0.00718074	0.0154734	0.0168121	0.0131554	0.0207589	0.0279691	0.0141587	0.0209623	0.00254211	0.000581418	0.000357753	0.00116043	0.000473628
1076			D	2-Phenylglycine	-2.70103	200.138	159.077	POS	2.34083e-05	6.28562e-05	0.00078206	0.000289441	0.000939825	0.00148233	0.00121665	0.00121293	2.38377e-05	2.44466e-05	2.14694e-05	2.32512e-05	0.00570998	0.00670975	0.00405575	0.00549183	0.00834396	0.00438253	0.00615169	0.00629273	0.00521467	0.00586471	0.00505951	0.00537963	0.0067797	0.00594425	0.00429723	0.00567373	0.0111303	0.00646563	0.00797479	0.00852358	0.00529055	0.00880631	0.00400938	0.00603541	0.00214896	0.00195957	0.00197324	0.00202726	0.00158227
1077			D	Homocysteine thiolactone	-3.31883	200.02	127.051	POS	0.068012	0.158049	0.0551316	0.093731	0.0613531	0.057126	0.0555133	0.0579975	0.0654683	0.0565084	0.05299	0.0583222	0.0766033	0.0690484	0.0717491	0.0724669	0.09634	0.0667175	0.0908812	0.0846462	0.0763612	0.0683517	0.074785	0.073166	0.0901249	0.071244	0.0759882	0.079119	0.210875	0.16035	0.0977311	0.156318	0.119431	0.131486	0.16833	0.139749	0.0596919	0.0590638	0.0562001	0.0583186	0.0542539
1078			D	Eugenin	-22.8753	199.932	212.105	POS	0.0103947	0.0110036	0.00501602	0.00880476	0.0104988	0.00511532	0.00314033	0.00625148	0.0214008	0.0042626	0.00796518	0.0112095	0.0149009	0.0446983	0.00853861	0.0227126	0.00619896	0.00508822	0.00512983	0.00547233	0.00240807	0.00253689	0.00315144	0.0026988	0.00626936	0.0027094	0.00355909	0.00417928	0.0260348	0.0239803	0.00249668	0.0175039	0.00376896	0.0225586	0.00609708	0.0108082	0.144498	0.00284622	0.00106994	0.0494715	0.000897473
1079			D	5-Hydroxy-D-lysine	22.0945	199.839	168.066	POS	0.00285572	0.0138144	0.000239317	0.00563647	0.00155704	0.000194675	0.00142919	0.0010603	0.00272034	0.00246768	0.00102409	0.0020707	0.00604797	0.00624588	0.005742	0.00601195	0.00880711	0.00306881	0.00290648	0.00492747	0.00553072	0.00728724	0.00392148	0.00557982	0.00113341	0.000735788	0.00201214	0.00129378	0.017986	0.00108381	0.00127207	0.00678063	0.00556733	3.2711e-05	0.0012988	0.00229962	0.00678993	0.00793199	0.00560813	0.00677668	0.0171624
1082			D	Cassyfiline	18.8224	198.403	346.072	POS	0.00490257	0.0109549	0.00389862	0.00658537	0.0031528	0.00151311	0.00535733	0.00334108	0.0031055	0.00169268	0.00393792	0.00291204	0.00964313	0.00827956	0.00760813	0.00851027	0.00743651	0.00637644	0.00602017	0.00661104	0.0090156	0.00669771	0.00874065	0.00815132	0.00550299	0.00529366	0.00610936	0.00563534	0.005987	0.00658529	0.00581823	0.00613017	0.00331013	0.0054915	0.00204488	0.0036155	0.00661905	0.00577144	0.00609189	0.00616079	0.00556277
1084			D	Dehydronuciferine	19.2812	198.008	299.059	POS	0.00159873	0.00267652	0.000917606	0.00173095	0.000661477	0.00106221	0.000651414	0.000791699	0.00152694	0.00102051	0.00103695	0.0011948	0.0102822	0.0131531	0.0127101	0.0120484	0.00700845	0.00188335	0.0024624	0.00378473	0.00885344	0.00813938	0.00212663	0.00637315	0.0125131	0.0118688	0.00637341	0.0102517	0.0149236	0.0141254	0.00236985	0.010473	0.00979476	0.0132726	0.00853404	0.0105338	0.000739118	0.00106882	0.000731259	0.000846397	0.00125062
1085			D	Vincamine	-11.8069	197.197	360.088	POS	0.00231967	0.0127579	0.00174241	0.00560665	0.00296232	0.00234563	0.00232013	0.00254269	0.00218586	0.0023556	0.00193298	0.00215814	0.00736438	0.00602462	0.0050562	0.0061484	0.00645305	0.00141781	0.00501738	0.00429608	0.00651566	0.00536017	0.00591839	0.00593141	0.0036147	0.00246002	0.00307902	0.00305125	0.00184123	0.00203615	0.00339201	0.00242313	0.00670452	0.00145619	0.00169796	0.00328622	0.00514002	0.0053676	0.00461291	0.00504017	0.00389715
1086			D	N4-Acetylcytidine	1.21193	196.928	290.16	POS	0.000111449	6.28562e-05	7.99208e-05	8.47421e-05	2.17264e-05	0.000122905	2.26465e-05	5.57593e-05	2.38377e-05	2.44466e-05	9.34387e-05	4.7241e-05	2.68293e-05	2.76958e-05	0.00038138	0.000145302	3.0127e-05	2.98917e-05	0.000364438	0.000141486	2.84437e-05	2.64121e-05	2.75096e-05	2.74551e-05	0.00327108	0.00249537	0.00171807	0.00249484	0.00125165	0.0048031	0.00119551	0.00241675	0.00193641	0.00147602	0.00105402	0.00148882	2.54349e-05	2.37676e-05	2.3787e-05	2.43299e-05	2.2082e-05
1087			D	N-Acetyl-Neuraminic acid	-0.969116	196.595	315.089	POS	0.00119888	0.00571222	0.000952656	0.00262125	0.000912859	0.000688336	0.000255445	0.00061888	0.00125113	0.000580051	0.000891084	0.00090742	0.00308052	0.00298694	0.00321941	0.00309562	0.000993578	0.00156446	0.0033324	0.00196348	0.00198868	0.0014274	0.00192571	0.0017806	0.00715624	0.0041869	0.00360133	0.00498149	0.00371069	0.00306326	0.00252737	0.00310044	0.0030468	0.00668034	0.00495494	0.00489402	0.000697933	0.000628239	0.000421546	0.000582573	0.00100842
1088			D	Precocene II	17.4908	195.844	227.043	POS	0.00181735	0.000695226	0.00287138	0.00179465	0.00251125	0.00338526	0.00322816	0.00304156	0.00204829	0.00282432	0.00327974	0.00271745	0.150815	0.169336	0.181143	0.167098	0.0972289	0.0241355	0.0185838	0.0466494	0.0649958	0.191533	0.102177	0.119569	0.00501942	3.19665e-05	0.0251037	0.0100517	0.0407273	3.62834e-05	0.0122978	0.0176871	0.00594472	3.2711e-05	0.0054278	0.00380175	0.03717	0.0401257	0.0301966	0.0358308	0.203794
1089			D	p-Cresol glucuronide	6.76882	195.81	286.912	POS	0.0022432	6.28562e-05	0.00266352	0.00165653	0.00263638	0.00316286	0.00362525	0.0031415	0.00265518	0.00408196	0.00418235	0.00363983	0.00145841	0.000763605	0.00182743	0.00134981	0.00279744	0.00283057	0.00287635	0.00283479	0.00240809	0.000947756	0.00225638	0.00187074	0.00178715	0.00187779	0.000984148	0.0015497	0.000772698	0.00354169	0.00138169	0.00189869	0.00107751	0.00209116	0.00202872	0.00173246	0.000414487	0.0009742	0.00095788	0.000782189	2.2082e-05
1093			D	D-Serine	-2.82409	193.717	117.074	POS	0.0256909	0.0357588	0.023486	0.0283119	0.0290696	0.0373235	0.0364778	0.0342903	0.0186393	0.0224519	0.0292309	0.0234407	0.156304	0.172197	0.182353	0.170285	0.284933	0.29652	0.219519	0.266991	0.257069	0.127367	0.196933	0.19379	0.432014	0.369379	0.219771	0.340388	0.257494	0.390739	0.434594	0.360942	0.372424	0.365355	0.33036	0.356046	0.0331719	0.0234538	0.0251236	0.0272498	0.0292571
1095			D	Camptothecin	21.1771	193.135	354.943	POS	0.00816977	0.0386667	0.00989388	0.0189101	0.00620967	0.00776928	0.00845801	0.00747899	0.0112706	0.00901546	0.0072191	0.00916839	0.00660013	0.00491456	0.00519806	0.00557092	0.00475024	0.00527004	0.00731168	0.00577732	0.00288644	0.00423457	0.00478181	0.00396761	0.00363086	0.00607835	0.00612846	0.00527922	0.00686813	0.00585421	0.00409046	0.00560427	0.00512929	0.00483046	0.00313202	0.00436392	0.00913443	0.00836585	0.00977508	0.00909179	0.00700799
1096			D	Dihydroresveratrol	-18.9771	193.091	236.017	POS	0.00102411	0.00194857	0.00107969	0.00135079	0.000849556	0.00179152	0.00226248	0.00163452	2.38377e-05	0.00113499	0.00134242	0.000833747	0.0055171	0.00703206	0.00684784	0.00646567	0.0130305	0.00716308	0.00470572	0.00829977	0.0101445	0.00510479	0.00702771	0.00742568	0.00920315	0.00403336	0.0068549	0.00669714	0.00770548	0.0105601	0.0132378	0.0105011	0.0111457	0.0101849	0.00256236	0.00796431	0.00153133	0.000600858	0.00120212	0.00111144	0.00123759
1097			D	Demethyl-Coclaurine	-10.9063	192.867	276.045	POS	0.000748022	0.000643331	0.000452655	0.000614669	0.000952047	0.000495307	0.00062477	0.000690708	0.001128	2.44466e-05	0.000474778	0.000542409	0.00636129	0.00492763	0.00499248	0.00542713	0.00466775	0.00369138	0.00557135	0.00464349	0.0039475	0.00597906	0.00504326	0.00498994	0.00221983	0.00078664	0.00195777	0.00165474	0.00188627	0.0045565	0.00460099	0.00368125	0.00118134	0.00382359	0.000661923	0.00188895	0.000895921	0.00237222	0.00212589	0.00179801	0.000282213
1098			D	3-Methoxytyrosine	-11.9546	192.634	218.043	POS	2.34083e-05	0.00154386	0.000810331	0.000792534	0.000736623	2.32198e-05	2.26465e-05	0.00026083	0.000429654	0.000294797	2.14694e-05	0.00024864	0.0227815	0.0160714	0.00321753	0.0140235	0.018982	0.00209576	0.000709318	0.00726236	0.0230904	0.00619475	0.00450726	0.0112641	0.00243807	0.000629052	0.000980865	0.00134933	0.00236793	0.00298377	0.00340025	0.00291731	0.00138659	0.00166637	0.00140835	0.0014871	2.54349e-05	0.000318889	2.3787e-05	0.000122704	0.000667536
1099			D	N-Methylnicotinamide	-3.76841	191.946	145.05	POS	0.0113804	0.0233106	0.010744	0.015145	0.00909257	0.0146587	0.00848902	0.0107468	0.00903786	0.0126508	0.0138243	0.0118377	0.0118832	0.00318257	0.00482156	0.00662911	0.00243329	0.000925377	0.00188583	0.00174817	0.00268419	0.0168131	0.0121602	0.0105525	0.00470612	0.00370892	0.0153225	0.00791252	0.00711951	0.00715147	0.00757272	0.00728123	0.00890895	0.00488826	0.00893287	0.00757669	0.00252986	0.00306411	0.00179012	0.00246136	0.00601913
1100			D	Chenodeoxycholic acid	-0.378448	191.207	397.115	POS	0.00110582	6.28562e-05	2.19957e-05	0.000396891	0.00150522	0.00391	0.00250524	0.00264016	0.0017486	0.00180702	0.0022693	0.00194164	0.000631484	0.000193113	0.00108586	0.000636818	0.00234623	0.00209643	0.00424966	0.00289744	0.0015688	0.0023852	0.00245434	0.00213611	0.0116044	0.0127888	0.0216716	0.0153549	0.0147782	0.0222922	0.0220578	0.0197094	0.0085619	0.00932135	0.0101616	0.00934827	0.00279464	0.00179904	0.0011576	0.00191709	2.2082e-05
1101			D	(E)-3-Hydroxy-5-methoxystilbene	-12.5295	191.017	274.91	POS	0.00528272	0.0307396	0.0052448	0.0137557	0.00307685	0.00176461	0.00445977	0.00310041	0.00695325	0.00795431	0.00537905	0.0067622	0.00252294	0.00362721	0.00310247	0.00308421	0.00345053	0.0051421	0.00656773	0.00505345	0.00398675	0.00477009	0.0030951	0.00395065	0.00670064	0.00906667	0.00964842	0.00847191	0.00769852	0.00636266	0.00626697	0.00677605	0.0080567	0.00863148	0.00654337	0.00774385	0.00844828	0.0097974	0.00665432	0.0083	0.0079864
1102			D	(+)-Quinidine	17.1401	190.979	330.239	POS	0.00905032	0.000747459	0.00618504	0.00532761	0.00529482	0.00370658	0.00233338	0.00377826	0.00651074	0.00329764	0.00386478	0.00455772	2.68293e-05	2.76958e-05	2.75856e-05	2.73702e-05	3.0127e-05	2.98917e-05	2.91945e-05	2.97377e-05	2.84437e-05	2.64121e-05	2.75096e-05	2.74551e-05	3.36912e-05	3.19665e-05	3.24336e-05	3.26971e-05	0.000442497	3.62834e-05	0.0005894	0.00035606	3.34213e-05	0.000808786	3.32362e-05	0.000291814	2.54349e-05	2.37676e-05	2.3787e-05	2.43299e-05	2.2082e-05
1104			D	Abrine	-19.7774	190.285	267.111	POS	3.15954	4.30188	2.97626	3.47922	2.46312	2.73749	2.36973	2.52345	3.06434	2.9797	2.61255	2.88553	0.0442301	0.0357857	0.0347581	0.038258	0.0927751	0.0486434	0.0314964	0.0576383	0.0252828	0.0289167	0.0281171	0.0274389	0.02506	0.0373265	0.0264351	0.0296072	0.120341	0.0410941	0.0705396	0.0773248	0.0508224	0.0559865	0.0426457	0.0498182	0.0207175	0.0170061	0.019675	0.0191328	0.0122061
1105			D	3-Ureidopropionic acid	-3.17209	189.792	141.913	POS	0.00492255	0.0151387	0.00538986	0.0084837	0.00343545	0.00593854	0.00587657	0.00508352	0.00595544	0.00534159	0.00375814	0.00501839	0.00361325	0.000981505	0.0026756	0.00242345	0.00267448	0.00482191	0.00508813	0.00419484	0.00322239	0.00402315	0.00170936	0.00298497	0.00634347	0.00396589	0.00831512	0.00620816	0.0113754	0.0114358	0.00607498	0.00962871	0.00275499	0.00938683	0.00558537	0.00590906	0.00508085	0.0049213	0.00739641	0.00579952	0.00688033
1107			D	Altholactone	11.0838	189.358	235.92	POS	0.00321065	0.026064	0.107609	0.0456277	0.109859	0.140878	0.153654	0.134797	0.116624	0.137314	0.151919	0.135286	0.0686089	0.0932293	0.0751643	0.0790008	0.120757	0.111692	0.119644	0.117364	0.112442	0.0619904	0.0707893	0.0817404	0.134927	0.155353	0.227648	0.172643	0.176808	0.19581	0.158415	0.177011	0.205633	0.151692	0.221643	0.192989	0.196188	0.178198	0.174923	0.183103	0.130772
1108			D	N-Acetylserine	-2.51387	189.105	156.042	POS	0.0105217	0.0195234	0.011708	0.0139177	0.0121246	0.0118058	0.0129463	0.0122922	0.00754456	0.00763207	0.0110492	0.00874194	0.181415	0.147233	0.193338	0.173995	0.323914	0.249273	0.345941	0.306376	0.189984	0.257355	0.255457	0.234265	0.110635	0.103398	0.118345	0.110793	0.243563	0.15993	0.143694	0.182396	0.110536	0.129238	0.146696	0.128823	0.0254298	0.0630432	0.0537201	0.0473977	0.0339885
1110			D	2-Methylglutaric acid	-2.54871	188.38	150.938	POS	2.34083e-05	6.28562e-05	2.19957e-05	3.60867e-05	2.17264e-05	2.32198e-05	2.26465e-05	2.25309e-05	2.38377e-05	2.44466e-05	2.14694e-05	2.32512e-05	0.019829	0.0188866	0.02225	0.0203219	0.0188363	0.00303145	0.00047848	0.00744874	0.0185892	0.0270062	0.0224146	0.02267	3.36912e-05	3.19665e-05	3.24336e-05	3.26971e-05	3.2968e-05	3.62834e-05	3.42819e-05	3.45111e-05	0.00135947	3.2711e-05	3.32362e-05	0.000475139	2.54349e-05	2.37676e-05	2.3787e-05	2.43299e-05	2.2082e-05
1111			D	Isobutyrylglycine	-1.64642	188.328	195.002	POS	0.00572425	6.28562e-05	0.00279634	0.00286115	0.0021839	0.00775918	0.00531719	0.00508676	0.00244919	0.00093862	0.00451044	0.00263275	0.027093	0.0355772	0.0384181	0.0336961	0.0688502	0.0748303	0.0535625	0.0657477	0.0596833	0.0277918	0.039991	0.0424887	0.0786972	0.0689588	0.0481358	0.0652639	0.0489878	0.0835844	0.0857174	0.0727632	0.0838219	0.0701283	0.0650683	0.0730062	2.54349e-05	2.37676e-05	0.000573511	0.000207571	0.00110369
1112			D	Glycerophosphocholine	-6.4781	187.789	262.948	POS	2.34083e-05	6.28562e-05	2.19957e-05	3.60867e-05	2.17264e-05	2.32198e-05	2.26465e-05	2.25309e-05	2.38377e-05	0.000776981	2.14694e-05	0.000274096	0.00186162	0.00281535	0.00405129	0.00290942	0.000319124	2.98917e-05	2.91945e-05	0.00012607	0.00263018	0.00240079	0.00243521	0.00248873	0.117002	0.113567	0.103299	0.111289	0.0655262	0.0307376	0.0925965	0.0629534	0.0383042	0.0172057	0.0340564	0.0298554	0.0129086	0.00444135	0.00199213	0.00644737	2.2082e-05
1113			D	O-Benzyl-L-serine	-3.4257	187.236	201.934	POS	0.390817	0.417967	0.33645	0.381745	0.329659	0.494374	0.48696	0.436998	0.445044	0.432757	0.438598	0.4388	0.336858	0.218966	0.290088	0.281971	0.369246	0.39337	0.335847	0.366154	0.317625	0.268112	0.313684	0.299807	0.289271	0.293707	0.29461	0.292529	0.321782	0.409439	0.296131	0.34245	0.218795	0.261796	0.254302	0.244964	0.178138	0.249206	0.200536	0.209293	0.0481104
1114			D	7-Ethyl-10-Hydroxycamptothecin	18.9466	185.446	399.022	POS	0.00114881	0.00410914	0.00135759	0.00220518	0.00194006	0.000905218	0.000454526	0.00109994	0.00106882	0.00118721	0.00245053	0.00156885	0.00575795	2.76958e-05	0.00265504	0.00281356	0.000948011	0.00307504	0.0021371	0.00205338	0.00215767	0.00286113	0.00247864	0.00249915	0.00127639	0.000985835	0.00156349	0.00127524	0.000801082	0.00199224	0.00348786	0.00209373	3.34213e-05	0.00516137	0.00552239	0.00357239	0.00285056	0.00209735	0.00307367	0.00267386	2.2082e-05
1116			D	Sophocarpine	-15.6093	184.11	252.041	POS	0.0416959	0.0521564	0.041315	0.0450558	0.0387499	0.0607423	0.0564611	0.0519844	0.0480149	0.0620967	0.055493	0.0552015	0.0384052	0.0316785	0.0420112	0.037365	0.0612844	0.0506938	0.0359471	0.0493084	0.0524903	0.0438964	0.0418099	0.0460656	0.0305017	0.0325744	0.0349586	0.0326782	0.0337846	0.0486547	0.0245291	0.0356562	0.038755	0.0368499	0.0328977	0.0361675	0.0185955	0.0202501	0.0184548	0.0191001	0.0114311
1117			D	Voacanginine	-24.0894	184.08	709.561	POS	0.00869271	0.0133037	0.00930285	0.0104331	0.00748571	0.00500177	0.0114358	0.00797443	0.00426188	0.00814589	0.00472924	0.00571234	0.0113299	0.00657886	0.0117252	0.009878	0.00424015	0.00679243	0.00699315	0.00600858	0.0070065	0.0157042	0.012199	0.0116366	0.00328903	0.00669685	0.00507276	0.00501955	0.00781422	0.00881446	0.00578427	0.00747099	0.0043883	0.00568569	0.00682169	0.00563189	0.00431538	0.00554253	0.00514165	0.00499985	0.00251253
1118			D	Coenzyme A	0.20731	183.692	773.08	POS	0.0981799	0.235813	0.109983	0.147992	0.102316	0.121734	0.118668	0.114239	0.11098	0.128757	0.116029	0.118589	0.154849	0.133389	0.167912	0.15205	0.153925	0.0906345	0.0918474	0.112136	0.149988	0.191881	0.17958	0.173816	0.0823573	0.090165	0.101701	0.0914076	0.0931804	0.111203	0.0848661	0.0964165	0.095681	0.0906213	0.0957039	0.0940021	0.083441	0.0824052	0.0802036	0.0820166	0.0629743
1119			D	Zearalenone	23.1037	183.687	324.529	POS	0.00429699	0.00902215	0.00329356	0.00553757	0.00152345	0.000769443	0.00181222	0.00136837	0.00138711	0.00101808	0.00149763	0.00130094	0.00338657	0.00510238	0.00590254	0.00479716	0.00289835	0.00369664	0.00242706	0.00300735	0.00504518	0.00576785	0.00305726	0.00462343	0.000634254	0.00119593	0.000603499	0.000811227	0.000767866	3.62834e-05	0.00149736	0.000767168	0.000883741	0.000625322	3.32362e-05	0.0005141	0.0027922	0.000839965	0.00144107	0.00169108	0.000796431
1121			D	Magnolol	-17.393	183.683	270.01	POS	0.0734985	0.146271	0.0728028	0.0975241	0.0697342	0.0782109	0.0800549	0.076	0.0718654	0.0842444	0.0752877	0.0771325	0.0819449	0.0860132	0.0985008	0.0888197	0.0985305	0.104618	0.0968217	0.0999899	0.0958231	0.102795	0.088475	0.0956978	0.101426	0.100937	0.107157	0.103174	0.115638	0.120105	0.0969836	0.110909	0.113671	0.103607	0.0998592	0.105713	0.0681026	0.0622117	0.0624851	0.0642665	0.050076
1122			D	Tectochrysin	-15.2742	183.003	273.006	POS	0.00710627	0.0188883	0.00847809	0.0114909	0.00608833	0.00750377	0.00814087	0.00724432	0.00484823	0.00809379	0.00918848	0.00737683	0.0125894	0.0124691	0.0148131	0.0132905	0.0113099	0.00672881	0.00536815	0.00780228	0.0111636	0.0161669	0.0157638	0.0143648	0.00477945	0.00377675	0.00579079	0.00478233	0.00583614	0.00736284	0.00577341	0.00632413	0.00407167	0.00647579	0.00566494	0.00540413	0.0058491	0.00587702	0.00625973	0.00599528	0.00397283
1124			D	Dehydronuciferine	-13.5872	181.818	299.031	POS	0.00575827	0.0161697	0.00422811	0.00871871	0.00305484	0.00367375	0.00287655	0.00320171	0.00450232	0.00417524	0.00316665	0.00394807	0.00833759	0.00588987	0.0110682	0.00843189	0.00919801	0.0013651	0.00309885	0.00455399	0.00576679	0.00927717	0.0149096	0.00998453	0.00264751	0.00235679	0.00471016	0.00323815	0.00331199	0.00419173	0.00287897	0.0034609	0.00167229	0.0023859	0.000919122	0.00165911	0.0050442	0.00446453	0.00389708	0.0044686	0.00241364
1125			D	7-Methylguanosine	0.281826	180.278	302.192	POS	2.34083e-05	6.28562e-05	2.19957e-05	3.60867e-05	0.000877963	0.000563592	0.00129699	0.00091285	2.38377e-05	0.0003313	0.000112985	0.000156041	0.0127213	0.0249693	0.00554308	0.0144112	0.00624666	0.0611085	0.0405357	0.0359636	0.0135128	0.00054924	0.00435478	0.00613895	0.109018	0.0892731	0.0264317	0.0749077	0.0229047	0.0618284	0.107206	0.0639796	0.0641638	0.102357	0.0478549	0.0714586	2.54349e-05	2.37676e-05	2.3787e-05	2.43299e-05	2.2082e-05
1127			D	2-Methylglutaric acid	7.87776	179.979	151.062	POS	0.0331081	0.0616268	0.0339199	0.0428849	0.0373327	0.0370244	0.0396665	0.0380079	0.0383912	0.0450117	0.0431384	0.0421804	0.100876	0.120639	0.12386	0.115125	0.21386	0.15488	0.118107	0.162282	0.18119	0.119527	0.156318	0.152345	0.151423	0.150601	0.146267	0.14943	0.135284	0.158148	0.169901	0.154444	0.16811	0.144169	0.140512	0.15093	0.0410474	0.0283534	0.0349953	0.0347987	0.0420595
[truncated: 17,477 more rows]
[truncated: 7 more columns]
